# Supplementary material for: Bis(9-amino­acridinium) bis­(pyridine-2,6-dicarboxyl­ato)cuprate(II) trihydrate
Source: Acta Crystallogr Sect E Struct Rep Online. 2010 Sep 30;66(Pt 10):m1318–9. doi: 10.1107/S1600536810037499 (PMC2983340; doi:10.1107/S1600536810037499)
Supplement: Supplementary file 1 [file e-66-m1318-sup1.cif]

##############################################################################
###                                                                        ###
###        Electronic paper (Acta Crystallographica Section E)             ###
###                                                                        ###
##############################################################################
#                                                                            #
# This CIF contains the data in a paper accepted for publication in Acta     #
# Crystallographica Section E. It conforms to the requirements of Notes      #
# for Authors for Section E, and has been peer reviewed under the auspices   #
# of the IUCr Commission on Journals.                                        #
#                                                                            #
# Full details of the Crystallographic Information File format               #
# are given in the paper "The Crystallographic Information File (CIF):       #
# a New Standard Archive File for Crystallography" by S. R. Hall, F. H.      #
# Allen and I. D. Brown [Acta Cryst. (1991), A47, 655-685].                  #
#                                                                            #
# The current version of the core CIF dictionary is obtainable from          #
# ftp://ftp.iucr.org/pub/cif_core.dic. The current version number is 2.4.    #
#                                                                            #
# Software is freely available for graphical display of the structure(s) in  #
# this CIF.  For information consult the CIF home page http://www.iucr.org/  #
# cif/home.html                                                              #
#                                                                            #
# This file may be used for bona fide research purposes within the           #
# scientific community so long as proper attribution is given to the journal # 
# article from which it was obtained.                                        #
#                                                                            #
##############################################################################
                                             
data_I
_audit_creation_method     SHELXL-97
_journal_date_recd_electronic     2010-08-06
_journal_date_accepted     2010-09-19
_journal_name_full     'Acta Crystallographica, Section E'
_journal_year     2010
_journal_volume     66
_journal_issue     10
_journal_page_first     m1318
_journal_page_last     m1319
_journal_paper_category     QM
_journal_coeditor_code     VM2039
_publ_contact_author
;
  'Aghabozorg, Hossein'
   Faculty of Chemistry
   Islamic Azad University
   North Tehran Branch
   Tehran
   Iran
;
_publ_contact_author_name     'Hossein Aghabozorg'
_publ_contact_author_address
;
Faculty of Chemistry
Islamic Azad University
North Tehran Branch
Tehran
Iran
;
_publ_contact_author_email     haghabozorg@yahoo.com
_publ_contact_author_fax     '0098 021 22431663'
_publ_contact_author_phone     '0098 021 22431663'
_publ_section_title
;
Bis(9-aminoacridinium) bis(pyridine-2,6-dicarboxylato)cuprate(II) trihydrate
;
loop_
    _publ_author_name
    _publ_author_footnote
    _publ_author_address
    'Aghabozorg, Hossein' .
;
Faculty of Chemistry
Islamic Azad University
North Tehran Branch
Tehran
Iran
;
    'Ahmadvand, Shabnam' .
;
Faculty of Chemistry
Islamic Azad University
North Tehran Branch
Tehran
Iran
;
    'Mirzaei, Masoud' .
;
Department of Chemistry, School of Sciences, Ferdowsi University of Mashhad,
Mashhad, Iran
;
    'Khavasi, Hamid Reza' .
;
Departement of Chemistry
Shahid Beheshti University, G. C.,
Evin
Tehran 1983963113
Iran
;
_chemical_name_systematic
;
Bis(9-aminoacridinium) bis(pyridine-2,6-dicarboxylato)cuprate(II) trihydrate
;
_chemical_name_common     ?
_chemical_formula_moiety     '2(C13 H11 N2 +), C14 H6 Cu N2 O8 2-, 3(H2 O)'
_chemical_formula_sum     'C40 H34 Cu N6 O11'
_chemical_formula_iupac     '(C13 H11 N2)2 [Cu (C7 H3 N1 O4)2], 3H2 O'
_chemical_formula_weight     838.27
_chemical_melting_point     ?
_symmetry_cell_setting     triclinic
_symmetry_space_group_name_H-M     'P -1'
_symmetry_space_group_name_Hall     '-P 1'
loop_
    _symmetry_equiv_pos_site_id
    _symmetry_equiv_pos_as_xyz
    1 x,y,z
    2 -x,-y,-z
_cell_length_a     10.921(2)
_cell_length_b     13.299(3)
_cell_length_c     14.008(3)
_cell_angle_alpha     102.09(3)
_cell_angle_beta     103.96(3)
_cell_angle_gamma     105.38(3)
_cell_volume     1820.6(9)
_cell_formula_units_Z     2
_cell_measurement_reflns_used     342
_cell_measurement_theta_min     1.66
_cell_measurement_theta_max     29.25
_cell_measurement_temperature     298(2)
_exptl_crystal_description     Block
_exptl_crystal_colour     Green
_exptl_crystal_size_max     0.38
_exptl_crystal_size_mid     0.30
_exptl_crystal_size_min     0.25
_exptl_crystal_density_diffrn     1.529
_exptl_crystal_density_meas     ?
_exptl_crystal_density_method     'not measured'
_exptl_crystal_F_000     866
_exptl_absorpt_coefficient_mu     0.674
_exptl_absorpt_correction_type     numerical
_exptl_absorpt_process_details
;
[shape of crystal determined optically
(X-RED32 and X-SHAPE; Stoe & Cie, 2005)]
;
_exptl_absorpt_correction_T_min     0.787
_exptl_absorpt_correction_T_max     0.849
_exptl_special_details
;
;
_diffrn_ambient_temperature     298(2)
_diffrn_radiation_type     MoK\a
_diffrn_radiation_wavelength     0.71073
_diffrn_radiation_source     'fine-focus sealed tube'
_diffrn_radiation_monochromator     graphite
_diffrn_measurement_device_type     'STOE IPDS II'
_diffrn_measurement_method     'rotation method'
_diffrn_detector_area_resol_mean     '0.15 mm'
_diffrn_reflns_number     21686
_diffrn_reflns_av_R_equivalents     0.0265
_diffrn_reflns_av_sigmaI/netI     0.0277
_diffrn_reflns_theta_min     1.66
_diffrn_reflns_theta_max     29.25
_diffrn_reflns_theta_full     29.25
_diffrn_measured_fraction_theta_max     0.986
_diffrn_measured_fraction_theta_full     0.986
_diffrn_reflns_limit_h_min     -14
_diffrn_reflns_limit_h_max     14
_diffrn_reflns_limit_k_min     -18
_diffrn_reflns_limit_k_max     17
_diffrn_reflns_limit_l_min     -19
_diffrn_reflns_limit_l_max     19
_diffrn_standards_number     0
_diffrn_standards_interval_count     ?
_diffrn_standards_interval_time     ?
_diffrn_standards_decay_%     ?
_refine_special_details
;
Refinement of <i>F</i>^2^ against ALL reflections. The weighted <i>R</i>-factor
<i>wR</i> and goodness of fit <i>S</i> are based on <i>F</i>^2^, conventional
<i>R</i>-factors <i>R</i> are based on <i>F</i>, with <i>F</i> set to zero for
negative <i>F</i>^2^. The threshold expression of <i>F</i>^2^ >
\s(<i>F</i>^2^) is used only for calculating <i>R</i>-factors(gt) <i>etc</i>.
and is not relevant to the choice of reflections for refinement.
<i>R</i>-factors based on <i>F</i>^2^ are statistically about twice as large
as those based on <i>F</i>, and <i>R</i>- factors based on ALL data will be
even larger.
;
_reflns_number_total     9767
_reflns_number_gt     7989
_reflns_threshold_expression     >2sigma(I)
_refine_ls_structure_factor_coef     Fsqd
_refine_ls_matrix_type     full
_refine_ls_R_factor_all     0.0514
_refine_ls_R_factor_gt     0.0383
_refine_ls_wR_factor_gt     0.0889
_refine_ls_wR_factor_ref     0.0942
_refine_ls_goodness_of_fit_ref     1.033
_refine_ls_restrained_S_all     1.033
_refine_ls_number_reflns     9767
_refine_ls_number_parameters     571
_refine_ls_number_restraints     0
_refine_ls_hydrogen_treatment     mixed
_refine_ls_weighting_scheme     calc
_refine_ls_weighting_details
         'calc w=1/[\s^2^(Fo^2^)+(0.0426P)^2^+0.6394P] where P=(Fo^2^+2Fc^2^)/3'
_atom_sites_solution_hydrogens     geom
_atom_sites_solution_primary     direct
_atom_sites_solution_secondary     difmap
_refine_ls_shift/su_max     0.009
_refine_ls_shift/su_mean     0.001
_refine_diff_density_max     0.254
_refine_diff_density_min     -0.381
_refine_ls_extinction_method     none
_refine_ls_extinction_coef     ?
loop_
    _atom_type_symbol
    _atom_type_description
    _atom_type_scat_dispersion_real
    _atom_type_scat_dispersion_imag
    _atom_type_scat_source
    'C' 'C' 0.0033 0.0016
                         'International Tables Vol C Tables 4.2.6.8 and 6.1.1.4'
    'H' 'H' 0.0000 0.0000
                         'International Tables Vol C Tables 4.2.6.8 and 6.1.1.4'
    'N' 'N' 0.0061 0.0033
                         'International Tables Vol C Tables 4.2.6.8 and 6.1.1.4'
    'O' 'O' 0.0106 0.0060
                         'International Tables Vol C Tables 4.2.6.8 and 6.1.1.4'
    'Cu' 'Cu' 0.3201 1.2651
                         'International Tables Vol C Tables 4.2.6.8 and 6.1.1.4'
_computing_data_collection     'X-AREA (Stoe & Cie, 2005)'
_computing_cell_refinement     'X-AREA (Stoe & Cie, 2005)'
_computing_data_reduction     'X-AREA (Stoe & Cie, 2005)'
_computing_structure_solution     'SHELXS97 (Sheldrick, 2008)'
_computing_structure_refinement     'SHELXL97 (Sheldrick, 2008)'
_computing_molecular_graphics     'ORTEP-3 for Windows (Farrugia, 1997)'
_computing_publication_material     'WinGX (Farrugia, 1999)'
loop_
    _atom_site_type_symbol
    _atom_site_label
    _atom_site_fract_x
    _atom_site_fract_y
    _atom_site_fract_z
    _atom_site_U_iso_or_equiv
    _atom_site_adp_type
    _atom_site_calc_flag
    _atom_site_refinement_flags
    _atom_site_occupancy
    _atom_site_disorder_assembly
    _atom_site_disorder_group
    C C1 0.92667(19) 0.60711(13) 0.42626(12) 0.0349(3) Uani d . 1 . .
    C C2 0.82734(19) 0.52885(13) 0.45838(12) 0.0336(3) Uani d . 1 . .
    C C3 0.7771(2) 0.41642(14) 0.42011(14) 0.0434(4) Uani d . 1 . .
    H H3 0.8050 0.3797 0.3699 0.052 Uiso calc R 1 . .
    C C4 0.6839(2) 0.36009(15) 0.45865(16) 0.0518(5) Uani d . 1 . .
    H H4 0.6483 0.2844 0.4338 0.062 Uiso calc R 1 . .
    C C5 0.6433(2) 0.41524(15) 0.53371(16) 0.0479(5) Uani d . 1 . .
    H H5 0.5793 0.3777 0.5586 0.057 Uiso calc R 1 . .
    C C6 0.70022(19) 0.52775(14) 0.57088(13) 0.0365(4) Uani d . 1 . .
    C C7 0.6773(2) 0.60503(15) 0.65600(14) 0.0405(4) Uani d . 1 . .
    C C8 1.12179(19) 0.88335(15) 0.73752(13) 0.0374(4) Uani d . 1 . .
    C C9 1.05336(17) 0.95035(13) 0.68217(12) 0.0300(3) Uani d . 1 . .
    C C10 1.11455(18) 1.06105(14) 0.69997(13) 0.0359(4) Uani d . 1 . .
    H H10 1.2007 1.0969 0.7456 0.043 Uiso calc R 1 . .
    C C11 1.04499(19) 1.11726(13) 0.64861(14) 0.0375(4) Uani d . 1 . .
    H H11 1.0844 1.1914 0.6585 0.045 Uiso calc R 1 . .
    C C12 0.91678(18) 1.06222(13) 0.58267(13) 0.0333(3) Uani d . 1 . .
    H H12 0.8681 1.0990 0.5485 0.040 Uiso calc R 1 . .
    C C13 0.86124(17) 0.95140(12) 0.56785(12) 0.0289(3) Uani d . 1 . .
    C C14 0.72275(18) 0.88280(14) 0.49429(13) 0.0347(3) Uani d . 1 . .
    C C15 1.37185(16) 0.95961(13) 1.07213(13) 0.0324(3) Uani d . 1 . .
    C C16 1.32913(19) 1.05136(15) 1.07799(16) 0.0418(4) Uani d . 1 . .
    H H16 1.2923 1.0673 1.0182 0.050 Uiso calc R 1 . .
    C C17 1.3422(2) 1.11666(16) 1.17189(18) 0.0495(5) Uani d . 1 . .
    H H17 1.3137 1.1769 1.1756 0.059 Uiso calc R 1 . .
    C C18 1.3977(2) 1.09398(18) 1.26218(17) 0.0540(5) Uani d . 1 . .
    H H18 1.4055 1.1389 1.3255 0.065 Uiso calc R 1 . .
    C C19 1.4404(2) 1.00637(17) 1.25805(15) 0.0478(5) Uani d . 1 . .
    H H19 1.4777 0.9924 1.3188 0.057 Uiso calc R 1 . .
    C C20 1.42907(17) 0.93619(14) 1.16281(13) 0.0356(3) Uani d . 1 . .
    C C21 1.46778(17) 0.84053(14) 1.15464(13) 0.0341(3) Uani d . 1 . .
    C C22 1.45007(16) 0.77425(13) 1.05444(13) 0.0312(3) Uani d . 1 . .
    C C23 1.48653(18) 0.67858(15) 1.03790(15) 0.0387(4) Uani d . 1 . .
    H H23 1.5244 0.6573 1.0939 0.046 Uiso calc R 1 . .
    C C24 1.4666(2) 0.61789(16) 0.94107(16) 0.0437(4) Uani d . 1 . .
    H H24 1.4893 0.5547 0.9313 0.052 Uiso calc R 1 . .
    C C25 1.4119(2) 0.64989(16) 0.85545(15) 0.0441(4) Uani d . 1 . .
    H H25 1.4005 0.6084 0.7896 0.053 Uiso calc R 1 . .
    C C26 1.37570(19) 0.74056(15) 0.86782(14) 0.0386(4) Uani d . 1 . .
    H H26 1.3390 0.7607 0.8107 0.046 Uiso calc R 1 . .
    C C27 1.39373(16) 0.80415(13) 0.96740(13) 0.0308(3) Uani d . 1 . .
    C C28 1.17771(16) 0.58124(14) 1.05864(13) 0.0338(3) Uani d . 1 . .
    C C29 1.23228(18) 0.51486(17) 1.10920(16) 0.0436(4) Uani d . 1 . .
    H H29 1.2597 0.5332 1.1806 0.052 Uiso calc R 1 . .
    C C30 1.24485(19) 0.42350(17) 1.05313(18) 0.0492(5) Uani d . 1 . .
    H H30 1.2795 0.3789 1.0866 0.059 Uiso calc R 1 . .
    C C31 1.2062(2) 0.39600(16) 0.94593(19) 0.0476(5) Uani d . 1 . .
    H H31 1.2161 0.3336 0.9087 0.057 Uiso calc R 1 . .
    C C32 1.15397(18) 0.46015(14) 0.89518(15) 0.0384(4) Uani d . 1 . .
    H H32 1.1294 0.4415 0.8238 0.046 Uiso calc R 1 . .
    C C33 1.13709(16) 0.55450(13) 0.95054(13) 0.0308(3) Uani d . 1 . .
    C C34 1.08234(16) 0.62463(12) 0.90149(12) 0.0288(3) Uani d . 1 . .
    C C35 1.06314(16) 0.71546(13) 0.96518(12) 0.0302(3) Uani d . 1 . .
    C C36 0.99460(19) 0.78033(14) 0.92334(14) 0.0368(4) Uani d . 1 . .
    H H36 0.9628 0.7663 0.8524 0.044 Uiso calc R 1 . .
    C C37 0.9746(2) 0.86353(15) 0.98634(17) 0.0467(5) Uani d . 1 . .
    H H37 0.9281 0.9052 0.9581 0.056 Uiso calc R 1 . .
    C C38 1.0236(2) 0.88633(16) 1.09302(17) 0.0517(5) Uani d . 1 . .
    H H38 1.0117 0.9447 1.1351 0.062 Uiso calc R 1 . .
    C C39 1.0883(2) 0.82497(16) 1.13650(15) 0.0455(4) Uani d . 1 . .
    H H39 1.1200 0.8409 1.2077 0.055 Uiso calc R 1 . .
    C C40 1.10684(17) 0.73667(14) 1.07256(13) 0.0339(3) Uani d . 1 . .
    N N1 0.78860(15) 0.57997(11) 0.53151(10) 0.0326(3) Uani d . 1 . .
    N N2 0.93015(14) 0.89696(10) 0.61670(10) 0.0279(3) Uani d . 1 . .
    N N3 1.35654(15) 0.89429(12) 0.97868(11) 0.0333(3) Uani d . 1 . .
    H H3B 1.318(2) 0.9069(17) 0.9258(18) 0.042(6) Uiso d . 1 . .
    N N4 1.51724(19) 0.81276(16) 1.23737(14) 0.0467(4) Uani d . 1 . .
    H H4B 1.528(2) 0.748(2) 1.2318(19) 0.057(7) Uiso d . 1 . .
    H H4C 1.528(3) 0.850(2) 1.291(2) 0.067(8) Uiso d . 1 . .
    N N5 1.16460(15) 0.67181(13) 1.11570(12) 0.0373(3) Uani d . 1 . .
    H H5B 1.176(2) 0.6785(19) 1.1757(19) 0.048(6) Uiso d . 1 . .
    N N6 1.04770(17) 0.60697(13) 0.80144(12) 0.0378(3) Uani d . 1 . .
    H H6A 1.054(2) 0.5511(19) 0.7603(17) 0.044(6) Uiso d . 1 . .
    H H6B 1.030(2) 0.654(2) 0.7758(19) 0.054(7) Uiso d . 1 . .
    O O1 0.95524(15) 0.70686(9) 0.47217(10) 0.0418(3) Uani d . 1 . .
    O O2 0.97283(16) 0.57032(11) 0.35961(11) 0.0493(3) Uani d . 1 . .
    O O3 0.74543(16) 0.70499(11) 0.67476(11) 0.0478(3) Uani d . 1 . .
    O O4 0.59948(17) 0.56796(13) 0.70047(12) 0.0566(4) Uani d . 1 . .
    O O5 1.06120(15) 0.78245(10) 0.70856(10) 0.0442(3) Uani d . 1 . .
    O O6 1.22946(16) 0.93578(13) 0.80681(12) 0.0601(4) Uani d . 1 . .
    O O7 0.69467(15) 0.78226(10) 0.47402(11) 0.0497(3) Uani d . 1 . .
    O O8 0.64709(14) 0.93215(11) 0.45968(11) 0.0454(3) Uani d . 1 . .
    O O1W 0.5812(2) 0.62222(17) 0.27969(14) 0.0649(5) Uani d . 1 . .
    H H1WA 0.618(3) 0.663(3) 0.343(3) 0.082(10) Uiso d . 1 . .
    H H1WB 0.538(3) 0.574(3) 0.288(3) 0.085(12) Uiso d . 1 . .
    O O2W 0.61462(19) 1.13490(14) 0.52765(15) 0.0605(4) Uani d . 1 . .
    H H2WA 0.536(3) 1.119(2) 0.531(2) 0.069(9) Uiso d . 1 . .
    H H2WB 0.627(3) 1.075(3) 0.512(3) 0.091(11) Uiso d . 1 . .
    O O3W 1.1854(2) 0.70163(17) 1.31659(12) 0.0679(5) Uani d . 1 . .
    H H3WA 1.132(3) 0.668(2) 1.337(2) 0.063(8) Uiso d . 1 . .
    H H3WB 1.248(3) 0.749(2) 1.366(2) 0.066(8) Uiso d . 1 . .
    Cu Cu1 0.85947(2) 0.735741(15) 0.580449(16) 0.03269(6) Uani d . 1 . .
loop_
    _atom_site_aniso_label
    _atom_site_aniso_U_11
    _atom_site_aniso_U_22
    _atom_site_aniso_U_33
    _atom_site_aniso_U_12
    _atom_site_aniso_U_13
    _atom_site_aniso_U_23
    C1 0.0476(10) 0.0303(7) 0.0268(7) 0.0145(7) 0.0114(7) 0.0070(6)
    C2 0.0465(10) 0.0275(7) 0.0262(7) 0.0145(7) 0.0087(7) 0.0069(6)
    C3 0.0631(12) 0.0274(8) 0.0353(9) 0.0142(8) 0.0131(9) 0.0040(7)
    C4 0.0692(14) 0.0252(8) 0.0489(11) 0.0057(8) 0.0124(10) 0.0064(7)
    C5 0.0574(12) 0.0342(9) 0.0487(11) 0.0061(8) 0.0179(10) 0.0156(8)
    C6 0.0449(10) 0.0332(8) 0.0330(8) 0.0125(7) 0.0117(7) 0.0144(7)
    C7 0.0496(11) 0.0411(9) 0.0363(9) 0.0173(8) 0.0176(8) 0.0153(7)
    C8 0.0445(10) 0.0427(9) 0.0312(8) 0.0203(8) 0.0099(7) 0.0182(7)
    C9 0.0377(8) 0.0313(7) 0.0243(7) 0.0147(6) 0.0103(6) 0.0098(6)
    C10 0.0358(9) 0.0340(8) 0.0330(8) 0.0080(7) 0.0057(7) 0.0102(6)
    C11 0.0452(10) 0.0275(7) 0.0399(9) 0.0103(7) 0.0131(8) 0.0125(7)
    C12 0.0421(9) 0.0297(7) 0.0338(8) 0.0179(7) 0.0118(7) 0.0134(6)
    C13 0.0368(8) 0.0278(7) 0.0258(7) 0.0158(6) 0.0105(6) 0.0079(5)
    C14 0.0388(9) 0.0341(8) 0.0302(8) 0.0141(7) 0.0078(7) 0.0088(6)
    C15 0.0272(8) 0.0317(7) 0.0355(8) 0.0074(6) 0.0078(6) 0.0098(6)
    C16 0.0402(10) 0.0376(9) 0.0483(10) 0.0147(7) 0.0123(8) 0.0139(8)
    C17 0.0500(12) 0.0358(9) 0.0604(13) 0.0164(8) 0.0178(10) 0.0059(8)
    C18 0.0597(13) 0.0473(11) 0.0450(11) 0.0165(10) 0.0130(10) -0.0011(9)
    C19 0.0531(12) 0.0484(11) 0.0329(9) 0.0151(9) 0.0063(8) 0.0039(8)
    C20 0.0327(8) 0.0362(8) 0.0331(8) 0.0085(7) 0.0068(7) 0.0081(7)
    C21 0.0269(8) 0.0380(8) 0.0327(8) 0.0073(6) 0.0045(6) 0.0110(7)
    C22 0.0256(7) 0.0339(8) 0.0339(8) 0.0097(6) 0.0075(6) 0.0120(6)
    C23 0.0327(9) 0.0425(9) 0.0452(10) 0.0172(7) 0.0105(8) 0.0173(8)
    C24 0.0392(10) 0.0427(9) 0.0541(11) 0.0202(8) 0.0176(9) 0.0124(8)
    C25 0.0465(11) 0.0472(10) 0.0386(9) 0.0188(8) 0.0157(8) 0.0059(8)
    C26 0.0394(9) 0.0441(9) 0.0321(8) 0.0153(8) 0.0097(7) 0.0107(7)
    C27 0.0251(7) 0.0333(7) 0.0329(8) 0.0081(6) 0.0083(6) 0.0103(6)
    C28 0.0247(8) 0.0403(8) 0.0370(8) 0.0071(6) 0.0103(7) 0.0168(7)
    C29 0.0315(9) 0.0562(11) 0.0479(10) 0.0122(8) 0.0106(8) 0.0303(9)
    C30 0.0346(10) 0.0521(11) 0.0726(14) 0.0173(8) 0.0172(10) 0.0382(11)
    C31 0.0388(10) 0.0374(9) 0.0721(14) 0.0165(8) 0.0181(10) 0.0214(9)
    C32 0.0366(9) 0.0340(8) 0.0459(10) 0.0139(7) 0.0129(8) 0.0119(7)
    C33 0.0274(8) 0.0309(7) 0.0359(8) 0.0089(6) 0.0112(6) 0.0126(6)
    C34 0.0276(7) 0.0285(7) 0.0297(7) 0.0082(6) 0.0105(6) 0.0076(6)
    C35 0.0304(8) 0.0289(7) 0.0313(8) 0.0085(6) 0.0122(6) 0.0077(6)
    C36 0.0413(9) 0.0339(8) 0.0383(9) 0.0145(7) 0.0157(8) 0.0110(7)
    C37 0.0541(12) 0.0359(9) 0.0586(12) 0.0215(8) 0.0256(10) 0.0137(8)
    C38 0.0686(14) 0.0380(9) 0.0547(12) 0.0198(9) 0.0348(11) 0.0055(8)
    C39 0.0558(12) 0.0419(9) 0.0355(9) 0.0106(8) 0.0217(9) 0.0033(7)
    C40 0.0319(8) 0.0351(8) 0.0319(8) 0.0062(6) 0.0128(7) 0.0072(6)
    N1 0.0453(8) 0.0257(6) 0.0286(6) 0.0130(6) 0.0116(6) 0.0098(5)
    N2 0.0364(7) 0.0258(6) 0.0236(6) 0.0139(5) 0.0095(5) 0.0069(5)
    N3 0.0337(7) 0.0358(7) 0.0306(7) 0.0125(6) 0.0070(6) 0.0125(6)
    N4 0.0556(11) 0.0490(10) 0.0319(8) 0.0210(8) 0.0027(7) 0.0129(7)
    N5 0.0361(8) 0.0462(8) 0.0268(7) 0.0098(6) 0.0092(6) 0.0106(6)
    N6 0.0538(10) 0.0346(7) 0.0295(7) 0.0224(7) 0.0134(7) 0.0085(6)
    O1 0.0649(9) 0.0268(5) 0.0394(7) 0.0151(6) 0.0258(6) 0.0101(5)
    O2 0.0661(9) 0.0417(7) 0.0405(7) 0.0155(6) 0.0283(7) 0.0026(6)
    O3 0.0672(9) 0.0363(6) 0.0461(7) 0.0177(6) 0.0302(7) 0.0097(6)
    O4 0.0685(10) 0.0577(9) 0.0557(9) 0.0193(8) 0.0371(8) 0.0230(7)
    O5 0.0600(9) 0.0390(7) 0.0414(7) 0.0248(6) 0.0132(6) 0.0202(5)
    O6 0.0558(9) 0.0604(9) 0.0535(9) 0.0176(7) -0.0084(7) 0.0267(7)
    O7 0.0516(8) 0.0318(6) 0.0496(8) 0.0099(6) -0.0026(7) 0.0055(6)
    O8 0.0411(7) 0.0431(7) 0.0471(7) 0.0201(6) 0.0009(6) 0.0107(6)
    O1W 0.0835(13) 0.0531(10) 0.0467(9) 0.0119(9) 0.0106(9) 0.0166(8)
    O2W 0.0492(10) 0.0411(8) 0.0809(12) 0.0085(7) 0.0180(9) 0.0082(8)
    O3W 0.0691(12) 0.0796(12) 0.0318(8) -0.0060(10) 0.0135(8) 0.0114(8)
    Cu1 0.04830(13) 0.02337(9) 0.02931(10) 0.01400(8) 0.01495(9) 0.00781(7)
_geom_special_details
;
All e.s.d.'s (except the e.s.d. in the dihedral angle between two l.s. planes)
are estimated using the full covariance matrix. The cell e.s.d.'s are taken
into account individually in the estimation of e.s.d.'s in distances, angles
and torsion angles; correlations between e.s.d.'s in cell parameters are only
used when they are defined by crystal symmetry. An approximate (isotropic)
treatment of cell e.s.d.'s is used for estimating e.s.d.'s involving l.s.
planes.
;
loop_
    _geom_bond_atom_site_label_1
    _geom_bond_atom_site_label_2
    _geom_bond_site_symmetry_2
    _geom_bond_distance
    _geom_bond_publ_flag
    C1 O2 . 1.238(2) ?
    C1 O1 . 1.264(2) ?
    C1 C2 . 1.515(2) ?
    C2 N1 . 1.327(2) ?
    C2 C3 . 1.382(2) ?
    C3 C4 . 1.385(3) ?
    C3 H3 . 0.9300 ?
    C4 C5 . 1.384(3) ?
    C4 H4 . 0.9300 ?
    C5 C6 . 1.386(3) ?
    C5 H5 . 0.9300 ?
    C6 N1 . 1.334(2) ?
    C6 C7 . 1.519(3) ?
    C7 O4 . 1.231(2) ?
    C7 O3 . 1.275(2) ?
    C8 O6 . 1.242(2) ?
    C8 O5 . 1.255(2) ?
    C8 C9 . 1.522(2) ?
    C9 N2 . 1.334(2) ?
    C9 C10 . 1.386(2) ?
    C10 C11 . 1.384(3) ?
    C10 H10 . 0.9300 ?
    C11 C12 . 1.378(3) ?
    C11 H11 . 0.9300 ?
    C12 C13 . 1.386(2) ?
    C12 H12 . 0.9300 ?
    C13 N2 . 1.344(2) ?
    C13 C14 . 1.518(3) ?
    C14 O7 . 1.243(2) ?
    C14 O8 . 1.256(2) ?
    C15 N3 . 1.355(2) ?
    C15 C20 . 1.410(2) ?
    C15 C16 . 1.411(2) ?
    C16 C17 . 1.367(3) ?
    C16 H16 . 0.9300 ?
    C17 C18 . 1.395(3) ?
    C17 H17 . 0.9300 ?
    C18 C19 . 1.361(3) ?
    C18 H18 . 0.9300 ?
    C19 C20 . 1.415(3) ?
    C19 H19 . 0.9300 ?
    C20 C21 . 1.434(2) ?
    C21 N4 . 1.324(2) ?
    C21 C22 . 1.430(2) ?
    C22 C27 . 1.412(2) ?
    C22 C23 . 1.422(2) ?
    C23 C24 . 1.358(3) ?
    C23 H23 . 0.9300 ?
    C24 C25 . 1.407(3) ?
    C24 H24 . 0.9300 ?
    C25 C26 . 1.356(3) ?
    C25 H25 . 0.9300 ?
    C26 C27 . 1.409(2) ?
    C26 H26 . 0.9300 ?
    C27 N3 . 1.355(2) ?
    C28 N5 . 1.361(2) ?
    C28 C29 . 1.405(3) ?
    C28 C33 . 1.408(2) ?
    C29 C30 . 1.361(3) ?
    C29 H29 . 0.9300 ?
    C30 C31 . 1.396(3) ?
    C30 H30 . 0.9300 ?
    C31 C32 . 1.370(3) ?
    C31 H31 . 0.9300 ?
    C32 C33 . 1.412(2) ?
    C32 H32 . 0.9300 ?
    C33 C34 . 1.437(2) ?
    C34 N6 . 1.312(2) ?
    C34 C35 . 1.439(2) ?
    C35 C40 . 1.405(2) ?
    C35 C36 . 1.411(2) ?
    C36 C37 . 1.365(2) ?
    C36 H36 . 0.9300 ?
    C37 C38 . 1.396(3) ?
    C37 H37 . 0.9300 ?
    C38 C39 . 1.357(3) ?
    C38 H38 . 0.9300 ?
    C39 C40 . 1.413(2) ?
    C39 H39 . 0.9300 ?
    C40 N5 . 1.353(2) ?
    N1 Cu1 . 1.9128(15) ?
    N2 Cu1 . 1.9818(14) ?
    N3 H3B . 0.83(2) ?
    N4 H4B . 0.89(3) ?
    N4 H4C . 0.78(3) ?
    N5 H5B . 0.80(2) ?
    N6 H6A . 0.87(2) ?
    N6 H6B . 0.83(3) ?
    O1 Cu1 . 2.0680(14) ?
    O3 Cu1 . 2.0529(15) ?
    O5 Cu1 . 2.3150(18) ?
    O7 Cu1 . 2.3509(16) ?
    O1W H1WA . 0.87(3) ?
    O1W H1WB . 0.74(3) ?
    O2W H2WA . 0.85(3) ?
    O2W H2WB . 0.84(3) ?
    O3W H3WA . 0.79(3) ?
    O3W H3WB . 0.84(3) ?
loop_
    _geom_angle_atom_site_label_1
    _geom_angle_atom_site_label_2
    _geom_angle_atom_site_label_3
    _geom_angle_site_symmetry_1
    _geom_angle_site_symmetry_3
    _geom_angle
    _geom_angle_publ_flag
    O2 C1 O1 . . 125.65(17) ?
    O2 C1 C2 . . 119.24(15) ?
    O1 C1 C2 . . 115.11(15) ?
    N1 C2 C3 . . 120.24(17) ?
    N1 C2 C1 . . 112.35(14) ?
    C3 C2 C1 . . 127.41(16) ?
    C2 C3 C4 . . 118.10(18) ?
    C2 C3 H3 . . 120.9 ?
    C4 C3 H3 . . 120.9 ?
    C5 C4 C3 . . 120.66(17) ?
    C5 C4 H4 . . 119.7 ?
    C3 C4 H4 . . 119.7 ?
    C4 C5 C6 . . 118.41(18) ?
    C4 C5 H5 . . 120.8 ?
    C6 C5 H5 . . 120.8 ?
    N1 C6 C5 . . 119.60(17) ?
    N1 C6 C7 . . 112.28(15) ?
    C5 C6 C7 . . 128.11(17) ?
    O4 C7 O3 . . 126.43(18) ?
    O4 C7 C6 . . 119.43(17) ?
    O3 C7 C6 . . 114.13(16) ?
    O6 C8 O5 . . 128.25(17) ?
    O6 C8 C9 . . 115.80(16) ?
    O5 C8 C9 . . 115.94(16) ?
    N2 C9 C10 . . 121.76(15) ?
    N2 C9 C8 . . 116.30(14) ?
    C10 C9 C8 . . 121.93(16) ?
    C11 C10 C9 . . 118.74(16) ?
    C11 C10 H10 . . 120.6 ?
    C9 C10 H10 . . 120.6 ?
    C12 C11 C10 . . 119.29(16) ?
    C12 C11 H11 . . 120.4 ?
    C10 C11 H11 . . 120.4 ?
    C11 C12 C13 . . 119.24(16) ?
    C11 C12 H12 . . 120.4 ?
    C13 C12 H12 . . 120.4 ?
    N2 C13 C12 . . 121.16(15) ?
    N2 C13 C14 . . 115.54(14) ?
    C12 C13 C14 . . 123.27(15) ?
    O7 C14 O8 . . 125.93(17) ?
    O7 C14 C13 . . 116.55(16) ?
    O8 C14 C13 . . 117.52(15) ?
    N3 C15 C20 . . 120.58(16) ?
    N3 C15 C16 . . 119.34(17) ?
    C20 C15 C16 . . 120.07(17) ?
    C17 C16 C15 . . 119.72(19) ?
    C17 C16 H16 . . 120.1 ?
    C15 C16 H16 . . 120.1 ?
    C16 C17 C18 . . 120.81(19) ?
    C16 C17 H17 . . 119.6 ?
    C18 C17 H17 . . 119.6 ?
    C19 C18 C17 . . 120.29(19) ?
    C19 C18 H18 . . 119.9 ?
    C17 C18 H18 . . 119.9 ?
    C18 C19 C20 . . 121.1(2) ?
    C18 C19 H19 . . 119.4 ?
    C20 C19 H19 . . 119.4 ?
    C15 C20 C19 . . 117.99(17) ?
    C15 C20 C21 . . 118.98(16) ?
    C19 C20 C21 . . 122.98(17) ?
    N4 C21 C22 . . 120.31(17) ?
    N4 C21 C20 . . 121.26(17) ?
    C22 C21 C20 . . 118.43(15) ?
    C27 C22 C23 . . 117.95(16) ?
    C27 C22 C21 . . 119.13(15) ?
    C23 C22 C21 . . 122.92(16) ?
    C24 C23 C22 . . 120.64(17) ?
    C24 C23 H23 . . 119.7 ?
    C22 C23 H23 . . 119.7 ?
    C23 C24 C25 . . 120.51(18) ?
    C23 C24 H24 . . 119.7 ?
    C25 C24 H24 . . 119.7 ?
    C26 C25 C24 . . 120.74(18) ?
    C26 C25 H25 . . 119.6 ?
    C24 C25 H25 . . 119.6 ?
    C25 C26 C27 . . 119.86(18) ?
    C25 C26 H26 . . 120.1 ?
    C27 C26 H26 . . 120.1 ?
    N3 C27 C26 . . 119.27(16) ?
    N3 C27 C22 . . 120.43(15) ?
    C26 C27 C22 . . 120.30(16) ?
    N5 C28 C29 . . 119.02(17) ?
    N5 C28 C33 . . 120.47(16) ?
    C29 C28 C33 . . 120.51(17) ?
    C30 C29 C28 . . 119.69(19) ?
    C30 C29 H29 . . 120.2 ?
    C28 C29 H29 . . 120.2 ?
    C29 C30 C31 . . 120.72(18) ?
    C29 C30 H30 . . 119.6 ?
    C31 C30 H30 . . 119.6 ?
    C32 C31 C30 . . 120.51(19) ?
    C32 C31 H31 . . 119.7 ?
    C30 C31 H31 . . 119.7 ?
    C31 C32 C33 . . 120.44(19) ?
    C31 C32 H32 . . 119.8 ?
    C33 C32 H32 . . 119.8 ?
    C28 C33 C32 . . 118.12(16) ?
    C28 C33 C34 . . 118.97(15) ?
    C32 C33 C34 . . 122.91(16) ?
    N6 C34 C33 . . 122.09(15) ?
    N6 C34 C35 . . 119.76(15) ?
    C33 C34 C35 . . 118.14(14) ?
    C40 C35 C36 . . 118.52(15) ?
    C40 C35 C34 . . 119.16(15) ?
    C36 C35 C34 . . 122.21(15) ?
    C37 C36 C35 . . 120.43(18) ?
    C37 C36 H36 . . 119.8 ?
    C35 C36 H36 . . 119.8 ?
    C36 C37 C38 . . 120.26(19) ?
    C36 C37 H37 . . 119.9 ?
    C38 C37 H37 . . 119.9 ?
    C39 C38 C37 . . 121.25(18) ?
    C39 C38 H38 . . 119.4 ?
    C37 C38 H38 . . 119.4 ?
    C38 C39 C40 . . 119.34(18) ?
    C38 C39 H39 . . 120.3 ?
    C40 C39 H39 . . 120.3 ?
    N5 C40 C35 . . 120.55(15) ?
    N5 C40 C39 . . 119.33(17) ?
    C35 C40 C39 . . 120.11(17) ?
    C2 N1 C6 . . 122.94(15) ?
    C2 N1 Cu1 . . 118.54(12) ?
    C6 N1 Cu1 . . 118.50(12) ?
    C9 N2 C13 . . 119.80(14) ?
    C9 N2 Cu1 . . 119.28(11) ?
    C13 N2 Cu1 . . 120.54(11) ?
    C27 N3 C15 . . 122.43(15) ?
    C27 N3 H3B . . 118.2(15) ?
    C15 N3 H3B . . 119.2(15) ?
    C21 N4 H4B . . 121.0(16) ?
    C21 N4 H4C . . 119(2) ?
    H4B N4 H4C . . 119(3) ?
    C40 N5 C28 . . 122.49(15) ?
    C40 N5 H5B . . 118.6(17) ?
    C28 N5 H5B . . 117.4(17) ?
    C34 N6 H6A . . 122.4(15) ?
    C34 N6 H6B . . 120.2(17) ?
    H6A N6 H6B . . 117(2) ?
    C1 O1 Cu1 . . 114.16(11) ?
    C7 O3 Cu1 . . 115.04(12) ?
    C8 O5 Cu1 . . 111.55(11) ?
    C14 O7 Cu1 . . 111.16(12) ?
    H1WA O1W H1WB . . 99(3) ?
    H2WA O2W H2WB . . 105(3) ?
    H3WA O3W H3WB . . 110(3) ?
    N1 Cu1 N2 . . 174.31(6) ?
    N1 Cu1 O3 . . 79.84(6) ?
    N2 Cu1 O3 . . 104.50(6) ?
    N1 Cu1 O1 . . 79.84(6) ?
    N2 Cu1 O1 . . 95.97(6) ?
    O3 Cu1 O1 . . 159.47(5) ?
    N1 Cu1 O5 . . 107.30(7) ?
    N2 Cu1 O5 . . 76.29(6) ?
    O3 Cu1 O5 . . 94.39(6) ?
    O1 Cu1 O5 . . 88.91(6) ?
    N1 Cu1 O7 . . 101.06(7) ?
    N2 Cu1 O7 . . 75.34(6) ?
    O3 Cu1 O7 . . 91.72(6) ?
    O1 Cu1 O7 . . 94.95(6) ?
    O5 Cu1 O7 . . 151.61(5) ?
loop_
    _geom_torsion_atom_site_label_1
    _geom_torsion_atom_site_label_2
    _geom_torsion_atom_site_label_3
    _geom_torsion_atom_site_label_4
    _geom_torsion_site_symmetry_1
    _geom_torsion_site_symmetry_2
    _geom_torsion_site_symmetry_3
    _geom_torsion_site_symmetry_4
    _geom_torsion
    _geom_torsion_publ_flag
    O2 C1 C2 N1 . . . . 178.92(17) ?
    O1 C1 C2 N1 . . . . -0.9(2) ?
    O2 C1 C2 C3 . . . . -1.3(3) ?
    O1 C1 C2 C3 . . . . 178.93(18) ?
    N1 C2 C3 C4 . . . . 1.4(3) ?
    C1 C2 C3 C4 . . . . -178.39(19) ?
    C2 C3 C4 C5 . . . . -0.3(3) ?
    C3 C4 C5 C6 . . . . -1.4(3) ?
    C4 C5 C6 N1 . . . . 2.2(3) ?
    C4 C5 C6 C7 . . . . -176.8(2) ?
    N1 C6 C7 O4 . . . . -178.97(18) ?
    C5 C6 C7 O4 . . . . 0.0(3) ?
    N1 C6 C7 O3 . . . . 0.0(2) ?
    C5 C6 C7 O3 . . . . 179.0(2) ?
    O6 C8 C9 N2 . . . . -171.91(16) ?
    O5 C8 C9 N2 . . . . 6.9(2) ?
    O6 C8 C9 C10 . . . . 7.0(3) ?
    O5 C8 C9 C10 . . . . -174.13(16) ?
    N2 C9 C10 C11 . . . . 0.4(3) ?
    C8 C9 C10 C11 . . . . -178.49(16) ?
    C9 C10 C11 C12 . . . . 0.9(3) ?
    C10 C11 C12 C13 . . . . -1.1(3) ?
    C11 C12 C13 N2 . . . . 0.1(2) ?
    C11 C12 C13 C14 . . . . -177.93(16) ?
    N2 C13 C14 O7 . . . . -10.9(2) ?
    C12 C13 C14 O7 . . . . 167.20(17) ?
    N2 C13 C14 O8 . . . . 168.95(15) ?
    C12 C13 C14 O8 . . . . -12.9(2) ?
    N3 C15 C16 C17 . . . . 178.92(17) ?
    C20 C15 C16 C17 . . . . -0.7(3) ?
    C15 C16 C17 C18 . . . . 0.2(3) ?
    C16 C17 C18 C19 . . . . 0.3(4) ?
    C17 C18 C19 C20 . . . . -0.4(3) ?
    N3 C15 C20 C19 . . . . -178.98(17) ?
    C16 C15 C20 C19 . . . . 0.6(3) ?
    N3 C15 C20 C21 . . . . -1.6(2) ?
    C16 C15 C20 C21 . . . . 178.05(16) ?
    C18 C19 C20 C15 . . . . -0.1(3) ?
    C18 C19 C20 C21 . . . . -177.4(2) ?
    C15 C20 C21 N4 . . . . -177.40(17) ?
    C19 C20 C21 N4 . . . . -0.1(3) ?
    C15 C20 C21 C22 . . . . 1.7(2) ?
    C19 C20 C21 C22 . . . . 178.99(17) ?
    N4 C21 C22 C27 . . . . 178.29(17) ?
    C20 C21 C22 C27 . . . . -0.9(2) ?
    N4 C21 C22 C23 . . . . -1.6(3) ?
    C20 C21 C22 C23 . . . . 179.26(16) ?
    C27 C22 C23 C24 . . . . -0.4(3) ?
    C21 C22 C23 C24 . . . . 179.45(17) ?
    C22 C23 C24 C25 . . . . 1.3(3) ?
    C23 C24 C25 C26 . . . . -1.3(3) ?
    C24 C25 C26 C27 . . . . 0.5(3) ?
    C25 C26 C27 N3 . . . . -179.69(17) ?
    C25 C26 C27 C22 . . . . 0.4(3) ?
    C23 C22 C27 N3 . . . . 179.67(15) ?
    C21 C22 C27 N3 . . . . -0.2(2) ?
    C23 C22 C27 C26 . . . . -0.4(2) ?
    C21 C22 C27 C26 . . . . 179.73(16) ?
    N5 C28 C29 C30 . . . . 179.39(17) ?
    C33 C28 C29 C30 . . . . -0.6(3) ?
    C28 C29 C30 C31 . . . . 1.1(3) ?
    C29 C30 C31 C32 . . . . -0.5(3) ?
    C30 C31 C32 C33 . . . . -0.7(3) ?
    N5 C28 C33 C32 . . . . 179.48(15) ?
    C29 C28 C33 C32 . . . . -0.6(2) ?
    N5 C28 C33 C34 . . . . 0.4(2) ?
    C29 C28 C33 C34 . . . . -179.68(15) ?
    C31 C32 C33 C28 . . . . 1.2(3) ?
    C31 C32 C33 C34 . . . . -179.76(17) ?
    C28 C33 C34 N6 . . . . 177.13(16) ?
    C32 C33 C34 N6 . . . . -1.9(3) ?
    C28 C33 C34 C35 . . . . -4.1(2) ?
    C32 C33 C34 C35 . . . . 176.79(15) ?
    N6 C34 C35 C40 . . . . -176.82(16) ?
    C33 C34 C35 C40 . . . . 4.4(2) ?
    N6 C34 C35 C36 . . . . 7.1(2) ?
    C33 C34 C35 C36 . . . . -171.71(15) ?
    C40 C35 C36 C37 . . . . 1.7(3) ?
    C34 C35 C36 C37 . . . . 177.81(17) ?
    C35 C36 C37 C38 . . . . 1.0(3) ?
    C36 C37 C38 C39 . . . . -2.0(3) ?
    C37 C38 C39 C40 . . . . 0.3(3) ?
    C36 C35 C40 N5 . . . . 175.36(16) ?
    C34 C35 C40 N5 . . . . -0.9(2) ?
    C36 C35 C40 C39 . . . . -3.3(2) ?
    C34 C35 C40 C39 . . . . -179.61(16) ?
    C38 C39 C40 N5 . . . . -176.33(18) ?
    C38 C39 C40 C35 . . . . 2.4(3) ?
    C3 C2 N1 C6 . . . . -0.7(3) ?
    C1 C2 N1 C6 . . . . 179.14(16) ?
    C3 C2 N1 Cu1 . . . . -179.19(14) ?
    C1 C2 N1 Cu1 . . . . 0.6(2) ?
    C5 C6 N1 C2 . . . . -1.1(3) ?
    C7 C6 N1 C2 . . . . 177.94(16) ?
    C5 C6 N1 Cu1 . . . . 177.36(15) ?
    C7 C6 N1 Cu1 . . . . -3.6(2) ?
    C10 C9 N2 C13 . . . . -1.5(2) ?
    C8 C9 N2 C13 . . . . 177.47(14) ?
    C10 C9 N2 Cu1 . . . . 171.40(13) ?
    C8 C9 N2 Cu1 . . . . -9.66(18) ?
    C12 C13 N2 C9 . . . . 1.2(2) ?
    C14 C13 N2 C9 . . . . 179.38(13) ?
    C12 C13 N2 Cu1 . . . . -171.55(12) ?
    C14 C13 N2 Cu1 . . . . 6.61(18) ?
    C26 C27 N3 C15 . . . . -179.52(16) ?
    C22 C27 N3 C15 . . . . 0.4(2) ?
    C20 C15 N3 C27 . . . . 0.5(2) ?
    C16 C15 N3 C27 . . . . -179.13(16) ?
    C35 C40 N5 C28 . . . . -3.1(3) ?
    C39 C40 N5 C28 . . . . 175.61(16) ?
    C29 C28 N5 C40 . . . . -176.57(16) ?
    C33 C28 N5 C40 . . . . 3.4(2) ?
    O2 C1 O1 Cu1 . . . . -179.08(16) ?
    C2 C1 O1 Cu1 . . . . 0.7(2) ?
    O4 C7 O3 Cu1 . . . . -177.91(17) ?
    C6 C7 O3 Cu1 . . . . 3.2(2) ?
    O6 C8 O5 Cu1 . . . . 177.28(18) ?
    C9 C8 O5 Cu1 . . . . -1.39(19) ?
    O8 C14 O7 Cu1 . . . . -170.74(15) ?
    C13 C14 O7 Cu1 . . . . 9.11(19) ?
    C2 N1 Cu1 O3 . . . . -177.34(14) ?
    C6 N1 Cu1 O3 . . . . 4.08(13) ?
    C2 N1 Cu1 O1 . . . . -0.23(13) ?
    C6 N1 Cu1 O1 . . . . -178.81(14) ?
    C2 N1 Cu1 O5 . . . . -85.87(14) ?
    C6 N1 Cu1 O5 . . . . 95.56(14) ?
    C2 N1 Cu1 O7 . . . . 92.88(14) ?
    C6 N1 Cu1 O7 . . . . -85.69(14) ?
    C9 N2 Cu1 O3 . . . . 97.70(12) ?
    C13 N2 Cu1 O3 . . . . -89.48(13) ?
    C9 N2 Cu1 O1 . . . . -80.76(12) ?
    C13 N2 Cu1 O1 . . . . 92.06(12) ?
    C9 N2 Cu1 O5 . . . . 6.65(11) ?
    C13 N2 Cu1 O5 . . . . 179.47(13) ?
    C9 N2 Cu1 O7 . . . . -174.33(13) ?
    C13 N2 Cu1 O7 . . . . -1.52(12) ?
    C7 O3 Cu1 N1 . . . . -3.98(14) ?
    C7 O3 Cu1 N2 . . . . 172.25(14) ?
    C7 O3 Cu1 O1 . . . . -12.1(3) ?
    C7 O3 Cu1 O5 . . . . -110.80(15) ?
    C7 O3 Cu1 O7 . . . . 96.94(15) ?
    C1 O1 Cu1 N1 . . . . -0.30(13) ?
    C1 O1 Cu1 N2 . . . . -176.41(13) ?
    C1 O1 Cu1 O3 . . . . 7.8(3) ?
    C1 O1 Cu1 O5 . . . . 107.50(14) ?
    C1 O1 Cu1 O7 . . . . -100.67(14) ?
    C8 O5 Cu1 N1 . . . . 172.87(12) ?
    C8 O5 Cu1 N2 . . . . -2.54(12) ?
    C8 O5 Cu1 O3 . . . . -106.42(13) ?
    C8 O5 Cu1 O1 . . . . 93.87(13) ?
    C8 O5 Cu1 O7 . . . . -4.55(19) ?
    C14 O7 Cu1 N1 . . . . 179.90(13) ?
    C14 O7 Cu1 N2 . . . . -4.63(13) ?
    C14 O7 Cu1 O3 . . . . 99.91(14) ?
    C14 O7 Cu1 O1 . . . . -99.52(14) ?
    C14 O7 Cu1 O5 . . . . -2.6(2) ?
loop_
    _geom_hbond_atom_site_label_D
    _geom_hbond_atom_site_label_H
    _geom_hbond_atom_site_label_A
    _geom_hbond_site_symmetry_A
    _geom_hbond_distance_DH
    _geom_hbond_distance_HA
    _geom_hbond_distance_DA
    _geom_hbond_angle_DHA
    _geom_hbond_publ_flag
    O1W H1WA O7 . 0.87(4) 1.98(4) 2.832(2) 167(4) yes
    O1W H1WB O4 2_666 0.74(4) 2.14(4) 2.877(3) 175(4) yes
    O2W H2WA O8 2_676 0.84(3) 1.98(3) 2.820(3) 174(3) yes
    O2W H2WB O8 . 0.84(4) 1.98(4) 2.810(3) 174(4) yes
    O3W H3WA O2 1_556 0.79(3) 2.01(3) 2.787(3) 169(3) yes
    O3W H3WB O2W 2_777 0.84(3) 1.89(3) 2.730(3) 175(3) yes
    N3 H3B O6 . 0.83(2) 1.88(2) 2.716(2) 179(3) yes
    N4 H4B O1W 1_656 0.89(3) 2.09(3) 2.938(3) 158(2) yes
    N4 H4C O8 1_656 0.77(3) 2.27(3) 2.972(2) 152(3) yes
    N5 H5B O3W . 0.80(2) 1.91(2) 2.703(2) 173(2) yes
    N6 H6A O2 2_766 0.87(2) 1.97(2) 2.819(2) 164(2) yes
    N6 H6B O5 . 0.83(3) 2.11(3) 2.888(2) 158(2) yes
