# Supplementary material for: Bis(9-amino­acridinium) bis­(pyridine-2,6-dicarboxyl­ato)cuprate(II) trihydrate
Source: Acta Crystallogr Sect E Struct Rep Online. 2010 Sep 30;66(Pt 10):m1318–9. doi: 10.1107/S1600536810037499 (PMC2983340; doi:10.1107/S1600536810037499)
Supplement: Supplementary file 2 [file e-66-m1318-Isup2.hkl]

# 
# h,k,l, Fc-squared, Fo-squared, sigma(Fo-squared) and status flag 
# 
data_I
_shelx_title ' KH483R IN P-1' 
_shelx_refln_list_code          4 
_shelx_F_calc_maximum      140.86 
_exptl_crystal_F_000       866.00 
_reflns_d_resolution_high  0.7273 
 
loop_ 
 _symmetry_equiv_pos_as_xyz 
 'x, y, z' 
 '-x, -y, -z' 
 
_cell_length_a    10.9211 
_cell_length_b    13.2992 
_cell_length_c    14.0080 
_cell_angle_alpha 102.093 
_cell_angle_beta  103.964 
_cell_angle_gamma 105.379 
 
_shelx_F_squared_multiplier     1.000 
 
loop_ 
 _refln_index_h 
 _refln_index_k 
 _refln_index_l 
 _refln_F_squared_calc 
 _refln_F_squared_meas 
 _refln_F_squared_sigma 
 _refln_observed_status 
   1   0   0     4828.53     4775.46     30.59 o 
   2   0   0     1555.22     1534.01     21.38 o 
   3   0   0       43.11       29.66      4.89 o 
   4   0   0     4102.29     4208.23     16.83 o 
   5   0   0       46.03       39.84      4.79 o 
   6   0   0       53.33       46.02      4.64 o 
   7   0   0        5.82       14.74      4.28 o 
   8   0   0       41.95       44.09      4.38 o 
   9   0   0       61.32       56.63      4.52 o 
  10   0   0      258.89      261.53      7.00 o 
  11   0   0       98.87       88.68      6.26 o 
  12   0   0       15.92       16.30     10.69 o 
  13   0   0       52.92       53.81     11.74 o 
 -13   1   0       78.00       69.59     11.57 o 
 -12   1   0       83.07       84.49      9.12 o 
 -11   1   0        6.60        8.38      6.19 o 
 -10   1   0      227.99      240.97      7.36 o 
  -9   1   0      462.00      480.85      7.86 o 
  -8   1   0     1127.60     1160.66     13.94 o 
  -7   1   0       39.27       43.14      4.42 o 
  -6   1   0     1499.56     1560.59     22.51 o 
  -5   1   0     1901.68     1918.44     23.58 o 
  -4   1   0      259.93      273.24     10.90 o 
  -3   1   0      258.17      277.12      9.73 o 
  -2   1   0     9250.11     8599.91     60.65 o 
   0   1   0      156.38      183.90      8.67 o 
   1   1   0     1983.44     2140.50     19.21 o 
   2   1   0     1396.55     1461.31     12.27 o 
   4   1   0     2056.31     2280.07     44.45 o 
   5   1   0       13.20       17.22      3.70 o 
   6   1   0      376.88      347.62      6.20 o 
   7   1   0      110.57      117.72      4.79 o 
   8   1   0      159.16      163.53      5.15 o 
   9   1   0       55.20       57.81      5.18 o 
  10   1   0      421.68      425.55      6.64 o 
  11   1   0       66.81       65.60      7.43 o 
  12   1   0        1.30       -3.51     10.87 o 
  13   1   0        0.18        1.93     14.55 o 
 -14   2   0        8.49       13.61      7.45 o 
 -13   2   0        0.15        1.58     10.69 o 
 -12   2   0       19.99       22.12      6.93 o 
 -11   2   0        0.77        2.72      6.82 o 
 -10   2   0       32.00       35.46      6.15 o 
  -9   2   0       95.63       91.62      8.15 o 
  -8   2   0      136.36      129.73      6.27 o 
  -7   2   0        4.18        7.50      5.56 o 
  -6   2   0      751.59      749.96     11.17 o 
  -5   2   0      222.76      206.53      6.32 o 
  -4   2   0     1449.10     1451.24     16.13 o 
  -3   2   0      651.03      625.79     11.92 o 
   0   2   0       99.12      104.98      5.43 o 
   1   2   0      768.13      801.13      7.85 o 
   2   2   0     2557.08     2730.90     15.47 o 
   3   2   0     1468.70     1352.94      8.10 o 
   4   2   0      101.63      145.30      4.41 o 
   5   2   0     1445.93     1504.78     14.17 o 
   6   2   0       20.71       16.90      3.43 o 
   7   2   0     1437.34     1478.76     13.43 o 
   8   2   0       63.30       69.61      5.17 o 
   9   2   0       97.56      110.59      5.18 o 
  10   2   0       25.46       33.05      5.06 o 
  11   2   0       17.65       25.77     10.34 o 
  12   2   0        1.22        6.84     12.45 o 
 -14   3   0        2.79        4.16      6.62 o 
 -13   3   0        0.92        4.56     10.69 o 
 -12   3   0       81.76       89.36      7.35 o 
 -11   3   0        2.41        9.58      6.64 o 
 -10   3   0      166.61      156.56      6.78 o 
  -9   3   0      512.26      555.61     13.23 o 
  -8   3   0      431.14      468.56     10.96 o 
  -7   3   0        4.66        0.53      5.47 o 
  -6   3   0      774.40      723.25     11.22 o 
  -5   3   0      730.67      677.50     11.04 o 
  -4   3   0        0.42        3.16      7.54 o 
  -3   3   0      615.51      570.22     12.27 o 
  -1   3   0       12.08       14.12      6.02 o 
   0   3   0      346.87      353.42      5.31 o 
   1   3   0        7.37        7.77      3.95 o 
   2   3   0      927.85      893.77      6.60 o 
   3   3   0      924.14     1068.60      9.47 o 
   4   3   0      773.61      798.21      9.49 o 
   5   3   0      410.15      435.28      5.07 o 
   6   3   0      615.34      614.13      9.84 o 
   7   3   0        6.78       12.66      3.81 o 
   8   3   0        4.77        7.79      4.54 o 
   9   3   0      273.89      285.38      5.99 o 
  10   3   0        0.09        2.44      5.13 o 
  11   3   0       14.46       15.49      7.86 o 
  12   3   0        0.52        2.10     14.02 o 
 -14   4   0        0.21       -0.14      7.12 o 
 -13   4   0        6.91        9.47      8.59 o 
 -12   4   0       26.07       30.15      8.41 o 
 -11   4   0      127.13      132.96      7.03 o 
 -10   4   0       93.99       80.94      6.84 o 
  -9   4   0      279.92      272.17      7.07 o 
  -8   4   0      253.96      241.13      9.82 o 
  -7   4   0      732.25      762.17      9.47 o 
  -6   4   0       10.69        3.51      7.01 o 
  -5   4   0     1832.43     2015.32     15.78 o 
  -4   4   0       25.45       34.36      5.43 o 
  -2   4   0      477.79      504.84     11.74 o 
  -1   4   0      825.36      894.08      9.55 o 
   0   4   0     1653.53     1669.26     12.39 o 
   1   4   0     2106.85     2144.62     26.57 o 
   2   4   0     1377.23     1391.09      7.12 o 
   3   4   0     4250.17     4291.34     48.22 o 
   4   4   0      886.10      919.27     11.74 o 
   5   4   0        0.71        6.93      3.32 o 
   6   4   0      657.03      639.89      7.62 o 
   7   4   0     1275.22     1254.54     25.91 o 
   8   4   0      149.45      167.89      4.71 o 
   9   4   0       89.25       92.02      5.65 o 
  10   4   0       89.47       97.45      7.06 o 
  11   4   0       20.43       27.78      8.80 o 
 -14   5   0       46.51       43.21      6.75 o 
 -13   5   0       85.55       90.80      9.29 o 
 -12   5   0      116.72      116.74      8.59 o 
 -11   5   0       45.66       47.99      6.68 o 
 -10   5   0      476.84      478.55      8.27 o 
  -9   5   0      720.19      693.78     20.51 o 
  -8   5   0        1.14        2.45      7.19 o 
  -7   5   0       11.75        2.98      7.36 o 
  -6   5   0     2886.80     2995.03     17.53 o 
  -5   5   0     2774.70     2976.45     17.53 o 
  -2   5   0     4031.31     3853.37     95.01 o 
  -1   5   0      199.36      206.49      6.45 o 
   0   5   0      364.78      366.94      5.33 o 
   1   5   0     7898.75     8062.06     68.09 o 
   2   5   0        7.09        3.41      3.08 o 
   3   5   0       78.42       81.18      3.47 o 
   4   5   0     1025.94      987.79     13.29 o 
   5   5   0     1758.39     1688.41     24.31 o 
   6   5   0      315.51      325.51      7.77 o 
   7   5   0       96.87      102.36      4.15 o 
   8   5   0      430.89      420.88      9.49 o 
   9   5   0        2.98        3.71      6.31 o 
  10   5   0       14.70       11.14      7.25 o 
  11   5   0        3.54        7.77      9.43 o 
 -14   6   0      100.55      109.26      7.49 o 
 -13   6   0        5.97        8.41      8.41 o 
 -12   6   0      121.13      128.66      8.94 o 
 -11   6   0      261.84      259.68      7.67 o 
 -10   6   0      490.13      484.64     14.20 o 
  -9   6   0      200.04      202.46      6.49 o 
  -8   6   0     1172.94     1207.41     11.92 o 
  -7   6   0       34.10       36.46      7.19 o 
  -6   6   0      160.88      160.74      6.14 o 
  -5   6   0     2188.33     2556.80     15.60 o 
  -3   6   0     1312.16     1667.79     10.14 o 
  -2   6   0      115.28       94.88      8.85 o 
  -1   6   0     6153.71     6506.76     37.42 o 
   0   6   0    12178.56    12492.06    185.37 o 
   1   6   0      643.49      687.01      4.85 o 
   2   6   0     1288.66     1280.65     11.81 o 
   3   6   0      201.51      210.46      3.54 o 
   4   6   0     1463.05     1460.58     34.28 o 
   5   6   0      261.87      258.73      5.44 o 
   6   6   0        6.81        6.16      3.34 o 
   7   6   0        1.22        4.19      3.40 o 
   8   6   0       23.48       17.63      4.65 o 
   9   6   0        7.36       18.45      6.70 o 
  10   6   0       10.29       13.50      7.56 o 
  11   6   0        1.07        5.08     14.55 o 
 -14   7   0        4.97       -2.63      6.45 o 
 -13   7   0        1.71       -0.36      6.01 o 
 -12   7   0       19.28       19.16      6.76 o 
 -11   7   0        1.16        5.50      5.31 o 
 -10   7   0      197.85      221.39      8.41 o 
  -9   7   0       77.33       76.08      7.54 o 
  -8   7   0       65.19       65.21      7.71 o 
  -7   7   0      333.01      346.90      8.94 o 
  -6   7   0      246.47      222.44      8.24 o 
  -5   7   0      513.42      467.15      9.29 o 
  -4   7   0       94.62      113.90      5.45 o 
  -3   7   0     1751.27     1824.71     14.55 o 
  -2   7   0     1403.24     1415.60     11.48 o 
  -1   7   0       40.68       71.58     11.31 o 
   0   7   0      519.64      491.52      6.69 o 
   1   7   0     2724.52     2636.09      9.18 o 
   2   7   0      351.04      309.12      7.50 o 
   3   7   0      136.55      143.16      4.59 o 
   4   7   0      124.91      142.40      4.60 o 
   5   7   0       54.38       54.24      4.05 o 
   6   7   0       31.19       34.78      4.44 o 
   7   7   0        0.76        9.81      7.89 o 
   8   7   0      207.40      202.34      4.87 o 
   9   7   0       15.04       19.04      4.64 o 
  10   7   0       22.84       21.56     12.62 o 
 -14   8   0        0.23       -6.32      6.32 o 
 -13   8   0        0.31       -1.40      6.07 o 
 -12   8   0      145.71      150.98      5.40 o 
 -11   8   0       24.28       22.42      4.24 o 
 -10   8   0      230.60      215.17      6.46 o 
  -9   8   0      313.40      325.32      6.54 o 
  -8   8   0       54.51       57.50      7.71 o 
  -7   8   0      295.35      287.13      4.64 o 
  -6   8   0      129.13      150.43      6.08 o 
  -5   8   0      243.05      243.18     10.34 o 
  -4   8   0     1442.36     1434.47     57.41 o 
  -3   8   0       37.49       47.06      5.27 o 
  -2   8   0     1115.99     1156.50      8.18 o 
  -1   8   0      508.83      459.41     27.26 o 
   0   8   0       40.48       21.28     10.34 o 
   1   8   0       24.66       29.37      3.76 o 
   2   8   0      150.50      138.15      6.94 o 
   3   8   0        2.96        7.35      4.28 o 
   4   8   0       11.69       13.45      3.76 o 
   5   8   0       12.97       15.69      4.31 o 
   6   8   0       93.50       95.31      4.29 o 
   7   8   0      135.84      130.82      7.16 o 
   8   8   0        4.65       10.67      5.12 o 
   9   8   0       19.53       28.85      5.48 o 
  10   8   0      136.33      120.95     12.97 o 
 -14   9   0        2.10        8.06      6.32 o 
 -13   9   0       37.52       44.17      9.55 o 
 -12   9   0        0.13        5.65      5.16 o 
 -11   9   0        0.22        4.41      4.52 o 
 -10   9   0      131.96      136.19      3.93 o 
  -9   9   0        0.95        8.03      3.96 o 
  -8   9   0      226.38      237.46      4.99 o 
  -7   9   0      431.56      415.74      5.42 o 
  -6   9   0      183.40      177.45      3.94 o 
  -5   9   0      195.56      192.16      7.27 o 
  -4   9   0       20.71       15.33      4.31 o 
  -3   9   0      778.18      764.40     14.29 o 
  -2   9   0     1710.80     1713.10     30.06 o 
  -1   9   0       47.04       53.18      8.85 o 
   0   9   0      568.23      533.99      5.98 o 
   1   9   0      489.30      471.77     12.88 o 
   2   9   0      415.27      430.08     21.21 o 
   3   9   0      259.90      262.28     12.86 o 
   4   9   0      667.15      653.84     14.54 o 
   5   9   0      636.60      641.11      6.18 o 
   6   9   0      184.10      182.09      4.55 o 
   7   9   0        3.05        7.61      5.82 o 
   8   9   0       97.13      100.27      5.28 o 
   9   9   0       15.93       22.46      7.20 o 
 -14  10   0        0.07        1.93      6.45 o 
 -13  10   0        9.83       15.03      3.96 o 
 -12  10   0       39.49       47.20      7.65 o 
 -11  10   0      102.46      104.82      4.29 o 
 -10  10   0       51.76       55.77      4.80 o 
  -9  10   0      430.01      413.02      5.52 o 
  -8  10   0     1045.40     1013.12     16.88 o 
  -7  10   0     1110.74     1104.63     21.97 o 
  -6  10   0        3.93        1.36      4.02 o 
  -5  10   0     2466.03     2439.64     56.53 o 
  -4  10   0     3526.59     3400.01     88.35 o 
  -3  10   0      111.08      122.40      4.80 o 
  -2  10   0      186.07      187.70      4.84 o 
  -1  10   0      415.40      378.13      6.19 o 
   0  10   0       11.14        9.33      5.13 o 
   1  10   0      116.07      120.00      4.65 o 
   2  10   0      228.40      246.69      5.21 o 
   3  10   0      502.98      505.48     28.22 o 
   4  10   0       33.11       42.05      4.63 o 
   5  10   0      309.66      322.45     20.42 o 
   6  10   0      192.93      188.87      6.99 o 
   7  10   0      108.64      110.42     15.86 o 
   8  10   0        2.20        5.45      5.16 o 
 -13  11   0       56.27       60.06      8.58 o 
 -12  11   0       15.40       21.06      5.34 o 
 -11  11   0       59.58       54.27      8.12 o 
 -10  11   0      159.16      167.29      4.59 o 
  -9  11   0      572.38      561.16     12.16 o 
  -8  11   0       65.53       62.28      6.71 o 
  -7  11   0      799.91      786.73     23.47 o 
  -6  11   0        2.60        9.14      3.64 o 
  -5  11   0       14.68        6.45      4.31 o 
  -4  11   0      591.90      528.65     25.15 o 
  -3  11   0     1236.79     1311.03      8.30 o 
  -2  11   0       80.56       92.44      7.63 o 
  -1  11   0       95.45       85.43      4.59 o 
   0  11   0        7.63       15.43      5.21 o 
   1  11   0        5.18       12.76      4.33 o 
   2  11   0      109.14      126.99      5.00 o 
   3  11   0       80.66       84.56      5.75 o 
   4  11   0      396.07      393.11      5.98 o 
   5  11   0      306.73      287.60     13.23 o 
   6  11   0        0.04        1.04      4.99 o 
   7  11   0        9.68       17.76      5.16 o 
 -13  12   0       22.68       21.04      4.81 o 
 -12  12   0       73.59       77.55      4.13 o 
 -11  12   0       52.40       58.16      8.67 o 
 -10  12   0        0.05        2.79      4.02 o 
  -9  12   0      442.03      449.65     10.95 o 
  -8  12   0      259.37      285.51      5.19 o 
  -7  12   0        1.87       -3.07      3.07 o 
  -6  12   0       15.22        6.64      8.24 o 
  -5  12   0      340.18      296.34     17.18 o 
  -4  12   0      461.25      435.88     20.68 o 
  -3  12   0      135.95      118.89      4.66 o 
  -2  12   0       75.82       65.15      3.97 o 
  -1  12   0        8.36       24.57      5.08 o 
   0  12   0      122.14      119.78      7.63 o 
   1  12   0       89.45       92.71      8.33 o 
   2  12   0      395.79      399.14     34.80 o 
   3  12   0      558.13      515.71      7.71 o 
   4  12   0       60.55       48.58     11.04 o 
   5  12   0        6.34       21.41      4.96 o 
   6  12   0       20.28       25.14      6.25 o 
 -12  13   0       16.72       13.37      4.67 o 
 -11  13   0       34.59       38.14      3.93 o 
 -10  13   0        1.95        9.36      7.09 o 
  -9  13   0       65.27       66.50      4.27 o 
  -8  13   0      369.60      351.77      4.81 o 
  -7  13   0       98.57      124.82      4.72 o 
  -6  13   0      150.83      150.44      5.82 o 
  -5  13   0        6.46       14.85      5.39 o 
  -4  13   0      280.55      275.02      5.87 o 
  -3  13   0      279.05      282.92      5.43 o 
  -2  13   0      338.09      316.96     13.59 o 
  -1  13   0       55.08       55.91     11.83 o 
   0  13   0      404.89      400.72      7.98 o 
   1  13   0      203.46      188.98      6.07 o 
   2  13   0        0.10       -5.17      5.17 o 
   3  13   0       13.11       22.30      4.86 o 
   4  13   0      187.67      175.18     17.18 o 
   5  13   0        5.24       12.82      5.26 o 
 -12  14   0       56.36       55.60      5.61 o 
 -11  14   0        7.66       10.64      3.97 o 
 -10  14   0        3.71        7.92      6.16 o 
  -9  14   0       37.56       40.17      6.08 o 
  -8  14   0       25.33       24.12      3.65 o 
  -7  14   0       97.22       86.42      5.16 o 
  -6  14   0      168.37      161.50      4.93 o 
  -5  14   0      767.00      746.41     39.09 o 
  -4  14   0      255.27      241.52      5.30 o 
  -3  14   0       68.58       69.73      4.91 o 
  -2  14   0      316.09      291.90     12.18 o 
  -1  14   0      175.42      163.39      7.19 o 
   0  14   0        9.64       20.92      8.33 o 
   1  14   0       22.75       30.94      5.76 o 
   2  14   0      191.68      201.84     10.52 o 
   3  14   0       50.33       59.76      6.38 o 
   4  14   0       26.66       29.52      6.44 o 
 -11  15   0        0.87        6.98      5.69 o 
 -10  15   0       20.65       29.04      5.09 o 
  -9  15   0        0.56        5.44      4.92 o 
  -8  15   0       44.54       46.46      6.32 o 
  -7  15   0      109.25       96.11      6.70 o 
  -6  15   0      213.75      233.41      8.78 o 
  -5  15   0        2.78       -0.23      4.73 o 
  -4  15   0      270.14      265.68     13.85 o 
  -3  15   0      244.70      229.25     12.18 o 
  -2  15   0       34.23       30.72      4.86 o 
  -1  15   0       17.39       21.67      5.96 o 
   0  15   0      193.03      202.63     17.88 o 
   1  15   0       81.76       83.57     10.69 o 
   2  15   0        8.48        6.04      5.06 o 
   3  15   0       85.57       81.47      7.27 o 
 -10  16   0       26.65       25.41      4.24 o 
  -9  16   0       83.30       98.05      5.76 o 
  -8  16   0      110.53      103.69      6.18 o 
  -7  16   0        8.94       14.76      4.43 o 
  -6  16   0      111.29      108.60      6.30 o 
  -5  16   0      313.75      303.00     13.06 o 
  -4  16   0      111.02      114.92      9.12 o 
  -3  16   0        5.05       -0.16      4.80 o 
  -2  16   0      144.41      141.43      5.34 o 
  -1  16   0       44.25       42.96      6.26 o 
   0  16   0        6.18        7.28      6.26 o 
   1  16   0       37.33       38.88      5.38 o 
  -8  17   0       84.47       86.31      4.89 o 
  -7  17   0       39.08       42.94     10.37 o 
  -6  17   0        8.44       12.80      4.02 o 
  -5  17   0       62.38       63.35      3.71 o 
  -4  17   0      124.16      121.89      5.38 o 
  -3  17   0      212.20      185.71      6.75 o 
  -2  17   0        8.21       18.04      5.70 o 
  -1  17   0       28.48       41.90     18.06 o 
   0 -17   1       22.92       35.55      4.71 o 
   1 -17   1       16.76       23.90     10.43 o 
   2 -17   1        3.55       -4.29      6.20 o 
   3 -17   1       14.08        5.98      4.40 o 
   4 -17   1       47.61       41.08      5.30 o 
   5 -17   1       12.08       11.41     10.69 o 
   6 -17   1        1.72       -2.13      5.21 o 
   7 -17   1      143.88      136.50      5.80 o 
   8 -17   1      115.60      114.14      8.77 o 
  -2 -16   1       15.49       17.21      5.25 o 
  -1 -16   1       32.12       20.24      6.51 o 
   0 -16   1       14.55       19.72      6.31 o 
   1 -16   1        9.84       12.94      5.89 o 
   2 -16   1       36.39       37.67      6.84 o 
   3 -16   1       37.16       38.06      6.31 o 
   4 -16   1        2.47       11.23      8.15 o 
   5 -16   1      167.23      159.19     22.61 o 
   6 -16   1      312.01      317.45     13.76 o 
   7 -16   1       33.01       32.18      4.25 o 
   8 -16   1       13.16       17.91      3.91 o 
   9 -16   1       22.35       15.91      4.50 o 
  10 -16   1       23.05       26.89      5.39 o 
  -3 -15   1       12.62        7.01     12.80 o 
  -2 -15   1       27.12       27.14      6.26 o 
  -1 -15   1       24.96       39.13      6.07 o 
   0 -15   1       91.33       90.53      4.40 o 
   1 -15   1        3.81        6.73      5.75 o 
   2 -15   1       25.42       35.70      6.57 o 
   3 -15   1      186.52      179.52     11.04 o 
   4 -15   1      573.89      566.23     20.51 o 
   5 -15   1      256.99      252.18      9.47 o 
   6 -15   1       40.39       47.75      5.26 o 
   7 -15   1      273.25      272.00     13.32 o 
   8 -15   1      108.66      100.17      4.47 o 
   9 -15   1       30.72       37.15      4.55 o 
  10 -15   1       36.42       42.62      5.38 o 
  11 -15   1       12.52       15.67      8.41 o 
  -5 -14   1      108.57      114.55     12.36 o 
  -4 -14   1       35.22       32.60      5.19 o 
  -3 -14   1        7.52        9.24      6.07 o 
  -2 -14   1       58.95       57.74      4.96 o 
  -1 -14   1       26.77       19.67      5.64 o 
   0 -14   1       99.41      110.44      4.88 o 
   1 -14   1      436.89      410.43      5.76 o 
   2 -14   1      588.02      577.50      6.88 o 
   3 -14   1        0.92        3.43      5.45 o 
   4 -14   1       33.56       25.07      5.45 o 
   5 -14   1      705.57      666.54     11.48 o 
   6 -14   1      472.64      485.69     30.41 o 
   7 -14   1        7.14       20.96      7.87 o 
   8 -14   1       70.45       71.73      4.79 o 
   9 -14   1        7.12        5.47      4.10 o 
  10 -14   1       67.27       53.54      4.38 o 
  11 -14   1       14.11       16.23      4.38 o 
  12 -14   1        1.82        7.76      5.26 o 
  -6 -13   1        9.10       11.83      5.19 o 
  -5 -13   1        0.56       -2.73     10.34 o 
  -4 -13   1       15.84       19.52      6.84 o 
  -3 -13   1      202.97      206.98      5.68 o 
  -2 -13   1        9.37       16.60      6.40 o 
  -1 -13   1       45.58       43.91      4.57 o 
   0 -13   1      173.92      161.36      4.97 o 
   1 -13   1      132.01      130.18     10.96 o 
   2 -13   1       85.97       85.00      7.54 o 
   3 -13   1      510.40      483.35      5.39 o 
   4 -13   1      162.18      186.74      6.49 o 
   5 -13   1       74.24       75.52      9.29 o 
   6 -13   1       89.36       96.95      4.08 o 
   7 -13   1      291.46      259.95      5.66 o 
   8 -13   1       58.20       69.46      6.72 o 
   9 -13   1       47.62       40.43      6.02 o 
  10 -13   1       12.34       14.01      4.13 o 
  11 -13   1      158.88      162.92      6.18 o 
  12 -13   1      107.89      117.33      4.74 o 
  -7 -12   1        1.27       -0.12      5.22 o 
  -6 -12   1       15.03       18.44      5.06 o 
  -5 -12   1       60.07       61.03      5.05 o 
  -4 -12   1       58.69       68.78      4.90 o 
  -3 -12   1      261.94      272.25      7.10 o 
  -2 -12   1      465.38      444.06      5.98 o 
  -1 -12   1       97.46      102.85      6.05 o 
   0 -12   1       57.81       67.24      5.52 o 
   1 -12   1      759.49      813.07     26.29 o 
   2 -12   1     1882.54     1930.16     30.94 o 
   3 -12   1     2362.78     2320.13     83.35 o 
   4 -12   1       80.04       81.60      5.63 o 
   5 -12   1       29.78       31.89      4.73 o 
   6 -12   1       79.73       76.74      4.50 o 
   7 -12   1      268.14      240.76      9.44 o 
   8 -12   1      350.00      331.25      7.63 o 
   9 -12   1      184.59      199.93     13.61 o 
  10 -12   1        1.41        9.81      4.00 o 
  11 -12   1        5.22       10.23      4.21 o 
  12 -12   1      107.28      104.60      5.29 o 
  13 -12   1       19.29       19.49      5.59 o 
  -8 -11   1        4.79       11.43     12.53 o 
  -7 -11   1       86.42       74.01      7.63 o 
  -6 -11   1       44.53       43.22      4.99 o 
  -5 -11   1       52.35       65.17      4.21 o 
  -4 -11   1      418.88      409.69      8.87 o 
  -3 -11   1      337.73      335.01      7.65 o 
  -2 -11   1       99.13       95.90      5.51 o 
  -1 -11   1        1.66       11.87     10.34 o 
   0 -11   1       23.54       34.78      5.70 o 
   1 -11   1       68.92       65.78      4.73 o 
   2 -11   1        5.53       18.36      6.14 o 
   3 -11   1      363.93      360.91      6.38 o 
   4 -11   1     1157.64     1088.76     16.92 o 
   5 -11   1     2275.68     2331.81     32.87 o 
   6 -11   1      866.98      835.63     19.81 o 
   7 -11   1      478.43      529.76     16.02 o 
   8 -11   1      147.62      151.51      4.94 o 
   9 -11   1       92.58       91.52      4.69 o 
  10 -11   1      169.27      180.16      4.95 o 
  11 -11   1      156.19      154.93      7.55 o 
  12 -11   1       13.63        7.99      4.23 o 
  13 -11   1        0.12        5.36      5.53 o 
  -8 -10   1       12.74       17.10      6.19 o 
  -7 -10   1       39.82       44.29      5.63 o 
  -6 -10   1       17.71       27.46      7.50 o 
  -5 -10   1       75.37       79.82      4.23 o 
  -4 -10   1       77.91       82.93      6.03 o 
  -3 -10   1      863.26      863.23     18.57 o 
  -2 -10   1      287.35      312.72      5.02 o 
  -1 -10   1      355.12      351.65      4.63 o 
   0 -10   1       21.94       16.43      4.65 o 
   1 -10   1      128.70      125.49      8.06 o 
   2 -10   1     1070.49     1081.06     54.60 o 
   3 -10   1      328.55      317.09     24.54 o 
   4 -10   1      282.74      304.74      5.48 o 
   5 -10   1      198.99      198.69      4.96 o 
   6 -10   1      169.78      168.45      4.93 o 
   7 -10   1       68.97       78.74      7.98 o 
   8 -10   1       83.82       83.50      3.97 o 
   9 -10   1      556.55      561.48     16.94 o 
  10 -10   1       40.81       30.93      4.58 o 
  11 -10   1        7.63       10.46      4.41 o 
  12 -10   1       41.98       45.31      5.24 o 
  13 -10   1       30.25       30.27      5.00 o 
  -9  -9   1        5.49        6.61      5.16 o 
  -8  -9   1       16.02       23.01      4.99 o 
  -7  -9   1       89.27       86.04      4.96 o 
  -6  -9   1      313.44      303.85      5.92 o 
  -5  -9   1       19.97       18.80      3.81 o 
  -4  -9   1     1094.62     1113.20     14.23 o 
  -3  -9   1      442.84      466.20      6.47 o 
  -2  -9   1      134.37      121.17      3.96 o 
  -1  -9   1      660.97      631.19      5.79 o 
   0  -9   1      907.37      884.67      5.74 o 
   1  -9   1      529.86      547.05      6.57 o 
   2  -9   1       40.95       47.37      4.24 o 
   3  -9   1     1117.15     1108.59     17.44 o 
   4  -9   1      486.20      472.03      5.85 o 
   5  -9   1      109.94      119.72      7.71 o 
   6  -9   1     2275.91     2122.08     12.62 o 
   7  -9   1     1306.98     1316.28     22.61 o 
   8  -9   1      548.14      567.56      6.75 o 
   9  -9   1        0.46        5.12      8.41 o 
  10  -9   1      128.04      137.19      5.89 o 
  11  -9   1       17.64       24.67      5.64 o 
  12  -9   1        6.25        3.44      4.47 o 
  13  -9   1        3.24        2.57      4.95 o 
  14  -9   1       27.96       28.60      6.05 o 
 -10  -8   1        1.31        8.04      5.98 o 
  -9  -8   1      311.37      296.88      6.33 o 
  -8  -8   1        1.74        0.71      6.73 o 
  -7  -8   1       65.81       74.59      4.82 o 
  -6  -8   1      172.98      169.87      4.95 o 
  -5  -8   1       40.77       49.04      4.44 o 
  -4  -8   1      319.52      330.96      7.44 o 
  -3  -8   1      523.15      553.59      8.97 o 
  -2  -8   1     1890.75     1952.87     43.99 o 
  -1  -8   1       68.92       60.14      3.35 o 
   0  -8   1       85.12       82.20      3.89 o 
   1  -8   1       67.87      118.63      4.21 o 
   2  -8   1     3961.21     4029.67     47.85 o 
   3  -8   1        0.68        2.02      7.98 o 
   4  -8   1      390.98      356.72      8.76 o 
   5  -8   1      860.28      878.74     10.52 o 
   6  -8   1      418.56      416.84      9.12 o 
   7  -8   1      347.52      335.85      6.38 o 
   8  -8   1       47.51       47.96      5.27 o 
   9  -8   1       91.86       94.28     10.96 o 
  10  -8   1      269.38      251.84      6.84 o 
  11  -8   1       35.65       38.07      4.73 o 
  12  -8   1       28.19       30.70      5.07 o 
  13  -8   1        8.17       11.07      5.18 o 
  14  -8   1        2.76       12.03      5.32 o 
 -10  -7   1        1.57        0.10      5.68 o 
  -9  -7   1        3.42       -0.42      5.08 o 
  -8  -7   1      194.22      192.29      4.70 o 
  -7  -7   1       80.59       85.16      4.78 o 
  -6  -7   1        0.63        8.71      4.57 o 
  -5  -7   1       38.84       37.65      4.48 o 
  -4  -7   1        2.91        1.20      3.27 o 
  -3  -7   1      288.22      280.06      4.22 o 
  -2  -7   1      736.84      752.44      5.80 o 
  -1  -7   1      121.60      215.05      4.66 o 
   0  -7   1     5550.71     5707.34     86.47 o 
   1  -7   1      959.34      929.13      8.70 o 
   2  -7   1      376.61      352.79      7.01 o 
   3  -7   1     2821.69     2875.65     16.65 o 
   4  -7   1     2790.65     2918.78     16.48 o 
   5  -7   1      608.35      605.81      9.82 o 
   6  -7   1      591.82      517.34      6.69 o 
   7  -7   1        6.01        5.51      5.20 o 
   8  -7   1      247.90      252.18      5.14 o 
   9  -7   1       13.04       17.82      4.46 o 
  10  -7   1       75.17       80.75      4.70 o 
  11  -7   1        0.98       -0.69      4.62 o 
  12  -7   1       17.24       21.51      5.09 o 
  13  -7   1      141.16      137.42      5.87 o 
  14  -7   1        1.14        0.68      7.07 o 
 -11  -6   1        7.77       10.93      7.93 o 
 -10  -6   1       81.48       80.95      7.93 o 
  -9  -6   1       56.86       60.61      4.96 o 
  -8  -6   1      161.79      146.69      5.49 o 
  -7  -6   1       43.68       47.72      5.18 o 
  -6  -6   1      443.40      432.39      5.23 o 
  -5  -6   1      187.80      185.51      4.92 o 
  -4  -6   1       24.00       30.02      4.28 o 
  -3  -6   1      160.64      149.89      6.15 o 
  -2  -6   1      547.46      511.19      7.84 o 
  -1  -6   1     1276.12     1398.17     12.65 o 
   0  -6   1     2515.87     2617.19     43.40 o 
   1  -6   1     6324.48     6320.96     40.75 o 
   2  -6   1     2687.77     2780.82     16.48 o 
   3  -6   1       81.24       71.69      8.06 o 
   4  -6   1      268.59      383.89      9.12 o 
   5  -6   1      295.53      238.22      6.66 o 
   6  -6   1        3.77       12.71      4.12 o 
   7  -6   1       11.49       16.83      7.36 o 
   8  -6   1      262.94      291.51      8.76 o 
   9  -6   1       54.25       46.98      7.71 o 
  10  -6   1        5.87        7.71      7.71 o 
  11  -6   1      391.48      370.55      8.30 o 
  12  -6   1       15.34       18.87      5.25 o 
  13  -6   1       11.61       15.01      5.79 o 
  14  -6   1       12.35        9.26      7.16 o 
 -12  -5   1        3.99        7.52      8.69 o 
 -11  -5   1        7.88        9.10      7.62 o 
 -10  -5   1       17.52       22.99      6.01 o 
  -9  -5   1        1.98        2.88      4.58 o 
  -8  -5   1      176.89      169.37      5.34 o 
  -7  -5   1       81.37       82.68      4.69 o 
  -6  -5   1      232.81      234.59      8.09 o 
  -5  -5   1     1375.94     1367.46      6.90 o 
  -4  -5   1      553.25      541.46      7.31 o 
  -3  -5   1      812.44      827.36     12.52 o 
  -2  -5   1       25.93       32.71      3.72 o 
  -1  -5   1     2345.00     2405.13     21.29 o 
   0  -5   1     4888.52     5093.84     36.88 o 
   1  -5   1       63.83       75.85      5.05 o 
   2  -5   1      113.38      170.56      8.76 o 
   3  -5   1     2508.41     2580.11     17.53 o 
   4  -5   1       78.51      120.43      6.31 o 
   5  -5   1     4919.94     5248.05     22.26 o 
   6  -5   1      310.43      351.98      7.54 o 
   7  -5   1      631.03      674.87     10.17 o 
   8  -5   1        0.59       -2.98      7.36 o 
   9  -5   1     1216.70     1280.68     13.15 o 
  10  -5   1      726.32      698.14      7.74 o 
  11  -5   1      118.40      112.47      6.70 o 
  12  -5   1      104.38       98.04      5.62 o 
  13  -5   1      345.49      345.25      7.56 o 
  14  -5   1       14.19       10.70      7.23 o 
 -12  -4   1        0.06        2.49      8.49 o 
 -11  -4   1        3.40        2.09      6.07 o 
 -10  -4   1       68.34       74.95      6.19 o 
  -9  -4   1      400.28      404.08      8.03 o 
  -8  -4   1       56.06       54.36      5.21 o 
  -7  -4   1      976.90      984.02     13.28 o 
  -6  -4   1      818.20      811.67      8.73 o 
  -5  -4   1       13.66       12.31      3.63 o 
  -4  -4   1        8.16        6.61      3.18 o 
  -3  -4   1     2823.46     2735.96     27.50 o 
  -2  -4   1     1548.67     1500.15      8.80 o 
  -1  -4   1       46.54       64.27      9.49 o 
   0  -4   1      181.15      191.24      5.21 o 
   1  -4   1     8365.85     8108.95     53.99 o 
   2  -4   1     1294.59     1322.40     15.08 o 
   3  -4   1       52.60       48.56      8.24 o 
   5  -4   1        5.26        6.66      7.01 o 
   6  -4   1      544.81      634.03     10.52 o 
   7  -4   1       37.37       37.51      5.26 o 
   8  -4   1       43.94       36.11      5.43 o 
   9  -4   1      774.07      761.22     16.30 o 
  10  -4   1       90.56       96.98      6.48 o 
  11  -4   1       90.27       94.62      6.20 o 
  12  -4   1        0.64       -4.54      5.34 o 
  13  -4   1      144.62      140.58      7.05 o 
  14  -4   1        0.12       -2.35      7.45 o 
 -12  -3   1       86.73       81.06      8.18 o 
 -11  -3   1        0.39        0.86      5.95 o 
 -10  -3   1       15.69       14.46      5.76 o 
  -9  -3   1       81.26       97.10      6.53 o 
  -8  -3   1      240.87      241.94      6.48 o 
  -7  -3   1       44.86       42.48      3.87 o 
  -6  -3   1        0.27        1.70      3.55 o 
  -5  -3   1       26.52       46.64      3.94 o 
  -4  -3   1       45.41       26.83      3.74 o 
  -3  -3   1      100.24      121.11      4.35 o 
  -2  -3   1      368.07      363.12      5.89 o 
  -1  -3   1     7601.71     7682.21     43.27 o 
   0  -3   1      199.21      221.91      6.75 o 
   1  -3   1     3431.29     3603.76     35.06 o 
   2  -3   1     1719.88     1938.37     18.76 o 
   4  -3   1     1043.29     1132.21     14.37 o 
   5  -3   1      141.19      129.72      8.24 o 
   6  -3   1      738.23      743.76     11.74 o 
   7  -3   1     2245.92     2303.68    104.82 o 
   8  -3   1      381.33      407.34      8.94 o 
   9  -3   1       21.46       19.94      5.81 o 
  10  -3   1      596.55      585.87     16.21 o 
  11  -3   1        9.30       11.55      6.14 o 
  12  -3   1       54.27       55.01      7.44 o 
  13  -3   1        2.12        5.95      6.59 o 
  14  -3   1        3.46        5.00      8.30 o 
 -13  -2   1       13.93        7.89     11.39 o 
 -12  -2   1       23.78       24.52      6.90 o 
 -11  -2   1      120.92      123.53      7.81 o 
 -10  -2   1      206.28      206.36      7.28 o 
  -9  -2   1      101.57      107.16      4.86 o 
  -8  -2   1       37.83       30.61      4.38 o 
  -7  -2   1      126.72      112.56      4.11 o 
  -6  -2   1     1280.13     1317.27     26.49 o 
  -5  -2   1      424.81      460.48      5.28 o 
  -4  -2   1      116.96      108.96      4.03 o 
  -3  -2   1     2923.84     2730.21     36.53 o 
  -1  -2   1      783.44      889.16     19.56 o 
   0  -2   1       82.70       82.38      8.18 o 
   1  -2   1     3488.48     3805.28     28.66 o 
   2  -2   1     2897.33     2953.83     26.64 o 
   3  -2   1      134.40      158.46      9.82 o 
   4  -2   1     2451.19     2278.09     20.86 o 
   5  -2   1       13.67        7.19      7.36 o 
   6  -2   1       40.27       49.78      5.14 o 
   7  -2   1     1150.29     1145.33     22.09 o 
   8  -2   1      558.53      545.71      7.87 o 
   9  -2   1       50.88       51.36      6.88 o 
  10  -2   1      133.56      134.77      6.13 o 
  11  -2   1      153.12      159.59      7.75 o 
  12  -2   1       18.03       15.83      7.37 o 
  13  -2   1       22.83       24.97      6.44 o 
 -13  -1   1       14.40       18.93     11.22 o 
 -12  -1   1       62.76       51.36      9.47 o 
 -11  -1   1      153.41      151.40      7.16 o 
 -10  -1   1       61.17       52.44      5.95 o 
  -9  -1   1      258.07      274.53      5.53 o 
  -8  -1   1      391.11      412.63      5.90 o 
  -7  -1   1      329.67      326.56      8.51 o 
  -6  -1   1      552.15      554.26      8.83 o 
  -5  -1   1      363.81      419.99      5.74 o 
  -4  -1   1      213.12      189.18      4.62 o 
  -2  -1   1       10.78       12.70      4.73 o 
  -1  -1   1     9857.95     9366.30     92.03 o 
   0  -1   1     1290.27     1519.77     28.22 o 
   1  -1   1     9713.51    10068.82    117.01 o 
   2  -1   1     4077.60     3463.23     36.11 o 
   3  -1   1     1664.85     1864.40     23.84 o 
   4  -1   1      189.70      162.40      6.56 o 
   5  -1   1      181.71      174.94     11.66 o 
   6  -1   1     1004.31     1046.51     10.33 o 
   7  -1   1       67.68       65.39      5.96 o 
   8  -1   1      106.11      104.41      6.36 o 
   9  -1   1        4.06        9.52      5.81 o 
  10  -1   1       12.85       10.66      6.63 o 
  11  -1   1        6.25        8.91      6.19 o 
  12  -1   1       12.42        8.31      7.43 o 
  13  -1   1       37.54       39.61      7.54 o 
 -13   0   1       18.01       20.33      9.12 o 
 -12   0   1       46.02       51.54      9.12 o 
 -11   0   1       46.75       61.79      6.48 o 
 -10   0   1       30.31       33.10      4.88 o 
  -9   0   1      116.06      114.72      5.34 o 
  -8   0   1       39.17       45.02      4.42 o 
  -7   0   1      557.29      517.53      6.27 o 
  -6   0   1     1139.06     1158.67      8.46 o 
  -5   0   1      125.97      106.76      4.92 o 
  -4   0   1       14.00        8.51      3.72 o 
  -3   0   1     1888.06     2069.67     31.96 o 
  -2   0   1     1169.80     1086.70     20.52 o 
  -1   0   1       74.81       90.75      7.87 o 
   2   0   1     7843.97     7746.65     41.89 o 
   3   0   1       37.22       25.02      7.38 o 
   4   0   1     5416.89     5547.96     57.56 o 
   5   0   1     3288.30     3488.91     52.91 o 
   6   0   1      385.11      403.97      6.55 o 
   7   0   1      211.93      222.21      5.73 o 
   8   0   1        1.71        6.15      5.26 o 
   9   0   1       43.80       38.73      6.06 o 
  10   0   1       13.46       10.55      6.19 o 
  11   0   1      231.50      208.91      7.62 o 
  12   0   1       17.45       23.33      6.30 o 
 -14   1   1        3.98        9.29     11.57 o 
 -13   1   1        0.12       11.04     10.69 o 
 -12   1   1       58.00       62.23      8.59 o 
 -11   1   1       82.19       77.48      8.76 o 
 -10   1   1      185.94      193.99      7.71 o 
  -9   1   1       39.06       43.09      4.73 o 
  -8   1   1      603.49      615.12      6.82 o 
  -7   1   1        1.25        3.08      4.50 o 
  -6   1   1     3240.25     3378.01     19.47 o 
  -5   1   1     1954.48     1831.73     27.67 o 
  -4   1   1      886.32      880.46      9.21 o 
  -3   1   1        6.88        8.68      6.51 o 
  -2   1   1     2993.62     2831.31     18.90 o 
   0   1   1     1080.24     1162.76     18.54 o 
   1   1   1     2940.84     3089.84     60.80 o 
   2   1   1     8181.56     7609.60     25.66 o 
   3   1   1      791.68      827.45     11.33 o 
   4   1   1     1233.69     1318.35     16.90 o 
   5   1   1        3.10       12.27      4.72 o 
   6   1   1       16.82       13.29      4.73 o 
   7   1   1       92.89      101.83      5.00 o 
   8   1   1       33.75       41.85      5.16 o 
   9   1   1      565.01      559.05      8.67 o 
  10   1   1       64.44       66.60      7.41 o 
  11   1   1      110.53       97.04      8.67 o 
  12   1   1       70.84       72.92      8.94 o 
 -14   2   1        6.48        6.66      9.29 o 
 -13   2   1       69.06       72.92     10.87 o 
 -12   2   1       80.56       86.42      8.59 o 
 -11   2   1      201.02      194.92      9.12 o 
 -10   2   1      427.80      449.91      8.60 o 
  -9   2   1      321.58      330.89     12.08 o 
  -8   2   1      359.53      352.60      5.92 o 
  -7   2   1     1307.15     1433.21     19.72 o 
  -6   2   1      505.57      483.63      7.73 o 
  -5   2   1        3.13        5.97      4.68 o 
  -4   2   1       46.96       56.36      4.83 o 
  -3   2   1     1974.72     2127.66     13.68 o 
  -2   2   1     7088.76     6946.55     28.19 o 
  -1   2   1     1212.47     1377.71     15.00 o 
   0   2   1      294.63      275.66      7.79 o 
   1   2   1     1260.54     1241.58      8.70 o 
   2   2   1       72.64       64.60      4.00 o 
   3   2   1     4602.82     4627.91     52.45 o 
   4   2   1      133.98      119.28      4.22 o 
   5   2   1     1818.48     1711.12     20.77 o 
   6   2   1       13.19       18.35      3.88 o 
   7   2   1      230.32      240.81      5.73 o 
   8   2   1       75.12       73.50      5.29 o 
   9   2   1      205.22      193.49      6.26 o 
  10   2   1       28.14       28.07      6.49 o 
  11   2   1       82.05       94.95      9.55 o 
  12   2   1        0.69        3.86      8.76 o 
 -14   3   1       13.85       14.02     11.39 o 
 -13   3   1       17.76       14.02      8.59 o 
 -12   3   1       75.77       76.08      8.41 o 
 -11   3   1       16.14       24.37      7.71 o 
 -10   3   1      155.12      153.72      7.70 o 
  -9   3   1        6.89        5.73      4.72 o 
  -8   3   1      239.87      225.89      7.11 o 
  -7   3   1       64.58       51.75      4.12 o 
  -6   3   1     1592.72     1596.80     68.45 o 
  -5   3   1     1836.92     1804.73     16.92 o 
  -4   3   1      850.04      759.71     10.52 o 
  -3   3   1      331.69      361.82      7.98 o 
  -2   3   1     4452.68     4428.00     46.54 o 
  -1   3   1      999.08     1015.07     18.41 o 
   0   3   1      188.19      170.13      4.99 o 
   1   3   1     1255.68     1284.41      7.44 o 
   2   3   1     1325.04     1216.89      7.47 o 
   3   3   1        3.25        8.49      3.56 o 
   4   3   1       90.70       95.40      4.04 o 
   5   3   1     1111.44     1115.19     14.30 o 
   6   3   1      899.30      862.57      9.30 o 
   7   3   1       63.66       70.89      4.94 o 
   8   3   1      123.85      128.36      5.73 o 
   9   3   1      418.28      459.12      7.41 o 
  10   3   1        9.94       14.20      6.92 o 
  11   3   1       36.86       30.68      8.59 o 
 -14   4   1        0.51        7.19      9.12 o 
 -13   4   1        1.05       -1.58      8.41 o 
 -12   4   1        0.04        3.16      7.89 o 
 -11   4   1      312.55      301.68      7.36 o 
 -10   4   1      701.61      680.48     10.87 o 
  -9   4   1      255.28      255.31      7.42 o 
  -8   4   1       73.10       76.33      6.49 o 
  -7   4   1      409.08      432.62      9.29 o 
  -6   4   1     4455.41     4659.59     21.39 o 
  -5   4   1     2213.98     2346.80     16.13 o 
  -4   4   1     1103.30     1287.37     24.54 o 
  -3   4   1     3254.45     3214.89     14.91 o 
  -2   4   1      639.96      680.66     12.62 o 
  -1   4   1      398.18      428.34      5.93 o 
   0   4   1     2058.01     2056.59      9.73 o 
   1   4   1     1598.72     1656.33     17.99 o 
   2   4   1       95.19       98.96      3.70 o 
   3   4   1     1734.11     1773.90     18.51 o 
   4   4   1      124.52      116.70      4.11 o 
   5   4   1       31.18       31.55      3.64 o 
   6   4   1       11.52       17.10      3.79 o 
   7   4   1      330.38      339.14      6.72 o 
   8   4   1       41.65       47.04      5.42 o 
   9   4   1      166.86      156.26      6.36 o 
  10   4   1        8.92       14.55      8.06 o 
 -14   5   1       21.88       25.59      9.12 o 
 -13   5   1       76.56       69.59      8.94 o 
 -12   5   1       72.42       57.67      8.59 o 
 -11   5   1      134.21      139.88      8.59 o 
 -10   5   1       27.78       23.66      7.89 o 
  -9   5   1      427.43      417.63      6.93 o 
  -8   5   1      644.31      656.47      8.59 o 
  -7   5   1      210.30      233.31      8.41 o 
  -6   5   1       47.35       76.95      7.71 o 
  -5   5   1      773.13      853.10     19.02 o 
  -4   5   1       11.94        7.52      4.31 o 
  -3   5   1     1853.96     1981.84     17.35 o 
  -2   5   1      791.88      709.58     10.34 o 
  -1   5   1     5711.59     5706.57     36.04 o 
   0   5   1      117.71      121.65      4.36 o 
   1   5   1     8592.15     8795.41     96.43 o 
   2   5   1     1513.30     1504.26      7.16 o 
   3   5   1      346.40      331.99      4.55 o 
   4   5   1      268.04      272.47      4.12 o 
   5   5   1      455.48      452.84      6.20 o 
   6   5   1      116.36      132.25      3.86 o 
   7   5   1       43.68       44.06      4.26 o 
   8   5   1      120.10      115.43      4.15 o 
   9   5   1       43.27       52.97      5.77 o 
  10   5   1       69.68       87.75      9.64 o 
 -14   6   1       42.18       41.72      9.47 o 
 -13   6   1       12.81        8.24      8.59 o 
 -12   6   1        0.88       11.04      8.06 o 
 -11   6   1       87.68       91.68      8.06 o 
 -10   6   1       12.97        6.29      5.75 o 
  -9   6   1      105.30      119.12      6.31 o 
  -8   6   1      713.82      724.39      7.53 o 
  -7   6   1     1244.85     1256.31      9.47 o 
  -6   6   1      116.61      104.17      6.66 o 
  -5   6   1       35.19       39.97      4.41 o 
  -4   6   1      393.92      303.00     16.21 o 
  -3   6   1     3506.97     3650.62     20.33 o 
  -2   6   1     2273.74     2614.65     11.90 o 
  -1   6   1      111.31      102.89      4.13 o 
   0   6   1     2492.03     2529.12     39.37 o 
   1   6   1      510.55      644.94      6.60 o 
   2   6   1     2050.94     2204.07     16.33 o 
   3   6   1      169.90      141.15      3.65 o 
   4   6   1     2268.97     2281.66     39.17 o 
   5   6   1      757.85      766.02      5.62 o 
   6   6   1       28.85       28.12      3.48 o 
   7   6   1        5.08        9.68      3.54 o 
   8   6   1      198.59      187.36      4.78 o 
   9   6   1       15.65       14.70      6.68 o 
 -14   7   1       14.29       16.13      9.12 o 
 -13   7   1        6.75        9.99      8.41 o 
 -12   7   1        0.80        6.31      8.06 o 
 -11   7   1       26.18       32.60      5.61 o 
 -10   7   1       12.51       14.17      6.19 o 
  -9   7   1       15.18       10.69      8.24 o 
  -8   7   1        0.86        8.44      4.24 o 
  -7   7   1      189.32      204.34     10.08 o 
  -6   7   1        7.32        9.59      4.89 o 
  -5   7   1     2288.29     2276.77     14.55 o 
  -4   7   1      447.50      414.39      8.94 o 
  -3   7   1      834.85      781.05     24.54 o 
  -2   7   1      772.55      752.60      8.33 o 
  -1   7   1     3214.03     3360.13    100.00 o 
   0   7   1      178.50      217.24      4.09 o 
   1   7   1      838.49      754.73      5.81 o 
   2   7   1      742.31      750.61      6.90 o 
   3   7   1      680.24      710.52     15.30 o 
   4   7   1      231.16      244.74      9.23 o 
   5   7   1      267.21      269.41      4.58 o 
   6   7   1      473.88      483.37     10.38 o 
   7   7   1       32.46       37.79      4.23 o 
   8   7   1        4.21        0.98      5.51 o 
   9   7   1       19.75       17.35     12.10 o 
 -14   8   1        0.32        4.94      6.31 o 
 -13   8   1       17.10       21.03      8.41 o 
 -12   8   1        1.01       11.39      7.89 o 
 -11   8   1      468.84      460.15      7.06 o 
 -10   8   1      462.65      472.99     12.71 o 
  -9   8   1      265.36      288.98      8.50 o 
  -8   8   1      455.27      448.13      7.01 o 
  -7   8   1      982.75     1014.52      8.36 o 
  -6   8   1      204.76      204.62      4.92 o 
  -5   8   1      224.14      229.59     12.36 o 
  -4   8   1      725.81      698.13     13.06 o 
  -3   8   1      261.90      260.90      7.19 o 
  -2   8   1       53.28       59.03      5.08 o 
  -1   8   1        3.21       -1.10      7.19 o 
   0   8   1      291.39      269.08      5.14 o 
   1   8   1        6.79        4.82      4.69 o 
   2   8   1     1708.54     1734.01     16.60 o 
   3   8   1     1803.30     1851.03     24.94 o 
   4   8   1      120.98      118.88      4.11 o 
   5   8   1       30.17       29.83      4.00 o 
   6   8   1       87.07       97.18      4.82 o 
   7   8   1      346.99      343.89      9.73 o 
   8   8   1        1.93        0.18      5.19 o 
   9   8   1       26.51       27.35     11.22 o 
 -14   9   1        0.98        4.59      6.26 o 
 -13   9   1       74.12       67.65      4.52 o 
 -12   9   1      103.49      103.87      7.09 o 
 -11   9   1        7.36        8.06      6.39 o 
 -10   9   1      536.35      539.96      7.72 o 
  -9   9   1      195.34      194.25     12.97 o 
  -8   9   1      168.92      161.24      5.88 o 
  -7   9   1      655.14      637.85      7.21 o 
  -6   9   1     2520.31     2502.17     53.08 o 
  -5   9   1     1975.09     2012.85      9.01 o 
  -4   9   1        4.12        3.42      4.28 o 
  -3   9   1       51.25       51.28      5.21 o 
  -2   9   1     1760.27     1724.61     19.19 o 
  -1   9   1       91.44       92.24      4.03 o 
   0   9   1       92.15       86.40      4.66 o 
   1   9   1      420.47      392.13      5.67 o 
   2   9   1      556.25      544.25     14.37 o 
   3   9   1       93.53       85.00      4.76 o 
   4   9   1      209.46      203.95      6.13 o 
   5   9   1       77.44       85.14      4.86 o 
   6   9   1      159.30      150.63      9.90 o 
   7   9   1        2.44       -1.75      6.14 o 
   8   9   1       86.88       87.91      7.07 o 
 -14  10   1       11.45       15.61      5.43 o 
 -13  10   1       25.90       21.13      6.26 o 
 -12  10   1       86.89       72.06      5.33 o 
 -11  10   1      186.00      177.91      5.00 o 
 -10  10   1        5.65       19.86      8.44 o 
  -9  10   1        2.09        5.35      4.32 o 
  -8  10   1      151.09      146.28     20.14 o 
  -7  10   1        8.57        9.37      3.42 o 
  -6  10   1      696.50      671.42      5.43 o 
  -5  10   1       15.78       19.04      6.92 o 
  -4  10   1      217.47      226.33      6.84 o 
  -3  10   1       23.59       24.71      5.21 o 
  -2  10   1       14.99       17.45      4.37 o 
  -1  10   1     1013.43      979.54     29.54 o 
   0  10   1       37.15       49.18      8.06 o 
   1  10   1       33.22       29.79      6.66 o 
   2  10   1      131.94      118.24      4.72 o 
   3  10   1      198.71      202.73     10.61 o 
   4  10   1       91.26       93.40     15.43 o 
   5  10   1       20.34       31.19      5.70 o 
   6  10   1       52.80       53.58      8.41 o 
   7  10   1      129.95      139.56     12.01 o 
   8  10   1       15.70       19.00      7.20 o 
 -13  11   1       45.65       59.65      5.84 o 
 -12  11   1       17.93       29.67      5.20 o 
 -11  11   1        6.13        1.58      4.21 o 
 -10  11   1      450.22      427.74      5.78 o 
  -9  11   1       21.59       29.21      3.60 o 
  -8  11   1       61.13       50.58      5.02 o 
  -7  11   1      375.14      375.96      4.13 o 
  -6  11   1      755.03      737.13     23.58 o 
  -5  11   1      111.47      135.51      5.51 o 
  -4  11   1      547.57      544.08      6.57 o 
  -3  11   1      238.85      242.03      9.47 o 
  -2  11   1      407.23      454.96      6.44 o 
  -1  11   1       25.55       13.33      4.31 o 
   0  11   1      110.74      126.82     17.62 o 
   1  11   1       62.61       67.39      4.59 o 
   2  11   1      666.74      679.32     26.21 o 
   3  11   1        5.42        4.02      4.60 o 
   4  11   1       98.72      113.91      9.64 o 
   5  11   1      247.58      233.53      5.61 o 
   6  11   1        0.17        2.84      6.01 o 
   7  11   1        6.73       -5.32     12.10 o 
 -13  12   1        6.11        2.02      5.79 o 
 -12  12   1        0.65       -2.84      4.44 o 
 -11  12   1        4.45       10.70      4.04 o 
 -10  12   1        0.35       -0.51      4.04 o 
  -9  12   1      372.80      380.48      4.60 o 
  -8  12   1      487.36      452.85     12.16 o 
  -7  12   1        8.60        7.19      3.74 o 
  -6  12   1      166.98      143.31      4.04 o 
  -5  12   1       57.58       52.55      5.27 o 
  -4  12   1      989.26      992.46     40.58 o 
  -3  12   1      296.88      299.58      8.94 o 
  -2  12   1       39.54       43.40      4.60 o 
  -1  12   1       25.40       35.96      4.55 o 
   0  12   1      286.75      284.82      5.78 o 
   1  12   1       11.92       11.33      4.59 o 
   2  12   1       36.56       47.96      5.64 o 
   3  12   1      119.92      122.33      5.06 o 
   4  12   1      292.28      295.43      7.71 o 
   5  12   1      126.21      127.97      6.75 o 
   6  12   1       20.99       28.98      5.38 o 
 -12  13   1        0.87        9.96      5.65 o 
 -11  13   1        4.67       13.12      4.29 o 
 -10  13   1       37.00       37.01      3.77 o 
  -9  13   1       14.40       20.24      4.08 o 
  -8  13   1        5.01       14.63      6.05 o 
  -7  13   1       69.64       72.28      4.00 o 
  -6  13   1       80.19       81.39      5.10 o 
  -5  13   1      227.99      248.61     14.72 o 
  -4  13   1       14.62       19.30      3.90 o 
  -3  13   1     1090.98     1056.60     19.98 o 
  -2  13   1      312.64      300.41     21.21 o 
  -1  13   1        0.60        3.22     12.18 o 
   0  13   1      132.51      119.97      5.82 o 
   1  13   1      511.78      490.13      5.56 o 
   2  13   1      118.27      111.70      4.59 o 
   3  13   1       77.25       71.62      9.20 o 
   4  13   1       20.65       15.86      5.03 o 
   5  13   1      173.84      159.96     16.21 o 
 -12  14   1        4.64       10.28      5.26 o 
 -11  14   1       51.93       61.74      5.19 o 
 -10  14   1       29.40       31.66      4.29 o 
  -9  14   1       45.31       46.51      4.86 o 
  -8  14   1      255.69      248.15      6.47 o 
  -7  14   1      218.47      230.09      6.35 o 
  -6  14   1       33.02       42.33      6.01 o 
  -5  14   1      267.90      263.31      6.60 o 
  -4  14   1      535.80      534.72     22.88 o 
  -3  14   1      138.07      134.26     13.94 o 
  -2  14   1      100.06      103.24      8.50 o 
  -1  14   1      293.07      258.45      5.48 o 
   0  14   1        0.98        1.04      5.00 o 
   1  14   1        1.24       -0.82      5.08 o 
   2  14   1       68.62       80.11      8.68 o 
   3  14   1       69.91       57.56     10.43 o 
   4  14   1       49.73       46.78      6.68 o 
 -11  15   1        3.55        8.84      4.05 o 
 -10  15   1       67.55       59.07      5.54 o 
  -9  15   1      138.24      141.38      5.06 o 
  -8  15   1        0.08        4.58      6.08 o 
  -7  15   1       93.73      101.20      7.08 o 
  -6  15   1      184.71      191.06      5.25 o 
  -5  15   1       47.95       58.35      4.50 o 
  -4  15   1      123.79      141.62      5.18 o 
  -3  15   1      296.31      272.19      5.72 o 
  -2  15   1       60.70       54.65      6.07 o 
  -1  15   1        4.53       -0.57      5.89 o 
   0  15   1      104.56      107.37     21.91 o 
   1  15   1       35.89       39.52      5.16 o 
   2  15   1       17.10       16.25      6.26 o 
 -10  16   1        7.71       11.61      4.16 o 
  -9  16   1       75.17       76.71      4.65 o 
  -8  16   1       17.75       22.38      4.48 o 
  -7  16   1        9.00        9.41      5.42 o 
  -6  16   1      109.97       92.96      4.47 o 
  -5  16   1      108.10      116.17      5.42 o 
  -4  16   1       39.14       42.67      5.97 o 
  -3  16   1        1.56       -2.59      6.07 o 
  -2  16   1      107.86      101.59      4.71 o 
  -1  16   1      104.18       93.87      5.26 o 
   0  16   1        3.46       19.14      9.20 o 
   1  16   1        1.69       17.44      6.45 o 
  -8  17   1       10.08       10.18      5.04 o 
  -7  17   1      111.80      112.32      5.71 o 
  -6  17   1       36.33       25.41      4.14 o 
  -5  17   1       43.66       37.69      4.61 o 
  -4  17   1        0.70        3.19      4.35 o 
  -3  17   1        3.22        8.03      3.98 o 
  -2  17   1       18.96       19.42      5.28 o 
   3 -18   2      112.83      110.96      5.76 o 
   4 -18   2       99.71       81.14      4.83 o 
   5 -18   2       29.35       36.27      9.03 o 
   0 -17   2        4.29       -2.80      5.16 o 
   1 -17   2      137.60      141.22      5.51 o 
   2 -17   2       89.23       84.89      4.71 o 
   3 -17   2        4.88        5.40      4.96 o 
   4 -17   2       10.55       10.36      4.99 o 
   5 -17   2       95.49       87.81      9.47 o 
   6 -17   2        6.21       -0.91      5.16 o 
   7 -17   2      171.67      173.48      4.41 o 
   8 -17   2      240.18      223.05     10.23 o 
  -2 -16   2        0.97       20.37     10.61 o 
  -1 -16   2       70.04       54.25      5.38 o 
   0 -16   2       73.83       72.74      5.16 o 
   1 -16   2        0.07       -4.21      8.24 o 
   2 -16   2       97.17       99.69      5.21 o 
   3 -16   2      159.54      162.80     19.11 o 
   4 -16   2       34.40       37.72      4.73 o 
   5 -16   2       33.07       43.58      6.07 o 
   6 -16   2      202.62      179.96      6.38 o 
   7 -16   2      157.60      153.22      5.41 o 
   8 -16   2        4.79        5.66      8.87 o 
   9 -16   2        2.45        8.82      4.38 o 
  10 -16   2        1.00        5.64      5.94 o 
  -4 -15   2       28.41       35.83      6.14 o 
  -3 -15   2       64.21       64.37      7.98 o 
  -2 -15   2        3.38       -6.20      6.20 o 
  -1 -15   2        0.31       11.90      4.86 o 
   0 -15   2       57.99       55.60      4.86 o 
   1 -15   2      273.27      277.85      6.32 o 
   2 -15   2       16.80       31.39      3.90 o 
   3 -15   2       13.56       15.73      4.76 o 
   4 -15   2      277.07      259.16     16.13 o 
   5 -15   2       14.37       33.97      5.57 o 
   6 -15   2       16.87        4.39      7.10 o 
   7 -15   2      399.84      380.75     32.52 o 
   8 -15   2      189.22      196.43      4.75 o 
   9 -15   2        8.30       19.37      5.39 o 
  10 -15   2       27.45       25.59      5.00 o 
  11 -15   2        5.00       10.08      4.51 o 
  -5 -14   2       17.21       26.70      5.41 o 
  -4 -14   2       54.11       52.57      8.15 o 
  -3 -14   2       12.32       14.54      4.86 o 
  -2 -14   2       39.21       41.54      5.89 o 
  -1 -14   2      755.11      747.13      8.59 o 
   0 -14   2      203.70      185.11     22.35 o 
   1 -14   2        0.10       10.54      4.50 o 
   2 -14   2      160.25      147.78      4.79 o 
   3 -14   2       61.53       49.21      5.70 o 
   4 -14   2        6.02        8.72      7.63 o 
   5 -14   2       53.46       55.75      5.58 o 
   6 -14   2      704.54      656.50     14.55 o 
   7 -14   2       13.08       29.98      5.64 o 
   8 -14   2       29.86       40.91      7.58 o 
   9 -14   2       66.28       83.21      9.53 o 
  10 -14   2      199.09      193.38      7.49 o 
  11 -14   2       35.09       24.13      4.11 o 
  12 -14   2        1.34       13.09      5.33 o 
  -6 -13   2       21.59       20.33      6.45 o 
  -5 -13   2       12.82       12.10      6.31 o 
  -4 -13   2       10.76       13.28     12.53 o 
  -3 -13   2      187.46      194.45     17.62 o 
  -2 -13   2       52.12       61.38      7.89 o 
  -1 -13   2      172.76      162.41      5.52 o 
   0 -13   2     1106.40     1093.45     11.31 o 
   1 -13   2      249.19      246.24      8.50 o 
   2 -13   2      145.27      133.60      6.40 o 
   3 -13   2        2.37        8.17      4.41 o 
   4 -13   2      400.80      380.40     13.76 o 
   5 -13   2      122.15      118.36     12.97 o 
   6 -13   2       39.73       45.72     13.67 o 
   7 -13   2       56.46       62.41      4.60 o 
   8 -13   2      166.29      162.36      4.91 o 
   9 -13   2      147.67      148.36      4.44 o 
  10 -13   2        1.26        6.14      4.76 o 
  11 -13   2       65.18       67.38      4.47 o 
  12 -13   2        2.39        0.80      4.11 o 
  -7 -12   2        1.34       -4.60      7.45 o 
  -6 -12   2       13.90       19.62      5.06 o 
  -5 -12   2      197.67      207.92      4.72 o 
  -4 -12   2      149.47      155.49      3.81 o 
  -3 -12   2       28.15       35.87      4.94 o 
  -2 -12   2      162.51      166.27      6.79 o 
  -1 -12   2       55.80       62.09      4.73 o 
   0 -12   2      267.45      273.52      6.06 o 
   1 -12   2      443.73      436.51     19.63 o 
   2 -12   2        8.27       25.65     13.85 o 
   3 -12   2       18.68       26.24      4.54 o 
   4 -12   2      121.93      100.69      4.57 o 
   5 -12   2       20.67       25.12      8.06 o 
   6 -12   2      366.18      356.73     17.88 o 
   7 -12   2      382.13      386.84     13.94 o 
   8 -12   2       13.37       25.97      4.76 o 
   9 -12   2      139.56      149.05     12.05 o 
  10 -12   2       30.81       28.00      4.86 o 
  11 -12   2        3.39       12.29      4.86 o 
  12 -12   2        0.29        6.60      5.09 o 
  13 -12   2      137.71      134.71      6.14 o 
  -8 -11   2       87.18       78.39      5.59 o 
  -7 -11   2        7.61        3.86      4.96 o 
  -6 -11   2       67.96       68.93      4.40 o 
  -5 -11   2       26.36       32.82      4.72 o 
  -4 -11   2      428.67      444.83      5.63 o 
  -3 -11   2      733.03      712.20     17.64 o 
  -2 -11   2      334.11      332.13      4.66 o 
  -1 -11   2       55.61       55.65      6.63 o 
   0 -11   2       70.75       75.79      3.83 o 
   1 -11   2     2244.62     2226.30      9.79 o 
   2 -11   2     1631.61     1693.44      8.80 o 
   3 -11   2       73.85       67.51      4.50 o 
   4 -11   2      523.42      581.51     17.53 o 
   5 -11   2      336.05      302.04     11.66 o 
   6 -11   2        0.07       -5.26      5.26 o 
   7 -11   2      564.77      546.73      9.82 o 
   8 -11   2      187.07      193.95     15.34 o 
   9 -11   2       62.14       69.17      5.70 o 
  10 -11   2      277.17      275.60     15.34 o 
  11 -11   2       59.31       70.21      8.59 o 
  12 -11   2       70.33       62.61      5.32 o 
  13 -11   2       11.47       10.53      5.54 o 
  -9 -10   2      119.40      110.15      6.03 o 
  -8 -10   2      133.65      138.38      5.46 o 
  -7 -10   2        8.86        9.00      4.06 o 
  -6 -10   2        8.46       -0.68      4.69 o 
  -5 -10   2      478.75      478.37      9.17 o 
  -4 -10   2      126.44      129.90      4.22 o 
  -3 -10   2      339.49      339.13     12.16 o 
  -2 -10   2      212.27      229.99      4.75 o 
  -1 -10   2      432.85      425.82     11.21 o 
   0 -10   2        6.51        7.93      4.20 o 
   1 -10   2       68.88       73.68      5.27 o 
   2 -10   2      624.05      613.32      6.75 o 
   3 -10   2       40.44       37.81      6.31 o 
   4 -10   2     1310.90     1303.12     11.74 o 
   5 -10   2     1480.98     1428.45     10.52 o 
   6 -10   2       85.25       82.74      7.71 o 
   7 -10   2      156.05      132.34      6.14 o 
   8 -10   2      146.74      138.20      4.27 o 
   9 -10   2      219.74      228.12      6.01 o 
  10 -10   2       18.48       18.76      5.58 o 
  11 -10   2        1.67        5.96      4.60 o 
  12 -10   2        7.15        6.15      4.80 o 
  13 -10   2       21.79       26.72      4.35 o 
  -9  -9   2        0.77        0.37      5.50 o 
  -8  -9   2       40.56       54.11      4.99 o 
  -7  -9   2        1.96        7.98      4.65 o 
  -6  -9   2       10.28       10.29      4.45 o 
  -5  -9   2      136.60      146.56      6.49 o 
  -4  -9   2      812.92      819.58     16.05 o 
  -3  -9   2       16.40       17.56      3.42 o 
  -2  -9   2       75.30       82.70      6.21 o 
  -1  -9   2      577.45      577.82     18.98 o 
   0  -9   2      507.88      481.18     11.36 o 
   1  -9   2     2317.69     2341.37     44.46 o 
   2  -9   2      365.47      421.21     15.16 o 
   3  -9   2      581.09      535.87      7.89 o 
   4  -9   2     1268.51     1309.60     11.57 o 
   5  -9   2       29.51       17.70      7.36 o 
   6  -9   2      364.72      392.83      9.29 o 
   7  -9   2      453.78      470.78      5.87 o 
   8  -9   2       72.48       75.15      7.54 o 
   9  -9   2       52.05       63.67      9.03 o 
  10  -9   2       64.35       69.10      4.09 o 
  11  -9   2      120.24      125.93      6.01 o 
  12  -9   2       27.92       24.98      6.01 o 
  13  -9   2        0.17        3.96      4.44 o 
 -10  -8   2        7.87       13.82      5.22 o 
  -9  -8   2      121.34      134.74      5.42 o 
  -8  -8   2       61.47       68.63      4.89 o 
  -7  -8   2       41.39       38.76      3.98 o 
  -6  -8   2        1.65       11.23      3.78 o 
  -5  -8   2       40.08       41.34      3.86 o 
  -4  -8   2      520.25      541.82     13.68 o 
  -3  -8   2      303.40      333.90      4.72 o 
  -2  -8   2      208.68      191.91      4.14 o 
  -1  -8   2       74.88       56.51      3.34 o 
   0  -8   2       16.33       25.17      4.53 o 
   1  -8   2      833.65      844.21     13.39 o 
   2  -8   2     1821.15     1844.59     13.67 o 
   3  -8   2     1689.04     1735.21     12.10 o 
   4  -8   2      109.92      104.47      7.54 o 
   5  -8   2      854.40      902.22     10.69 o 
   6  -8   2      431.30      439.63      9.29 o 
   7  -8   2       17.05       27.56      7.63 o 
   8  -8   2       22.53       21.65      4.28 o 
   9  -8   2      105.42      118.33      4.83 o 
  10  -8   2       43.23       34.37      5.64 o 
  11  -8   2       10.48       28.13      5.70 o 
  12  -8   2       23.85       24.18      4.82 o 
  13  -8   2        0.48        3.57      5.40 o 
 -11  -7   2        9.46       12.36      8.06 o 
 -10  -7   2       17.02       18.58      5.30 o 
  -9  -7   2        3.75        4.79      4.72 o 
  -8  -7   2       34.75       39.74      5.51 o 
  -7  -7   2        2.59        4.35      3.55 o 
  -6  -7   2        0.68        2.07      4.28 o 
  -5  -7   2      496.02      508.91     12.80 o 
  -4  -7   2       81.50       92.86      4.01 o 
  -3  -7   2     1488.15     1552.41     37.56 o 
  -2  -7   2      350.70      364.90      8.98 o 
  -1  -7   2      969.52      990.68     17.62 o 
   0  -7   2      349.85      300.31      4.82 o 
   1  -7   2     8189.72     8671.26     51.19 o 
   2  -7   2     1782.05     1852.25      9.58 o 
   3  -7   2     1224.69     1224.59     12.27 o 
   4  -7   2      756.07      679.60     10.17 o 
   5  -7   2      276.48      316.05      8.59 o 
   6  -7   2        0.76       -0.35      5.26 o 
   7  -7   2      427.43      447.08      6.45 o 
   8  -7   2      128.19      125.27      4.29 o 
   9  -7   2        6.78       12.65      4.65 o 
  10  -7   2        3.00        5.43      5.45 o 
  11  -7   2      743.40      737.85     15.26 o 
  12  -7   2        0.89        3.09      4.12 o 
  13  -7   2       74.31       68.85      5.89 o 
  14  -7   2       23.69       24.90      6.76 o 
 -11  -6   2        2.33        7.37      6.86 o 
 -10  -6   2       31.85       37.58      4.85 o 
  -9  -6   2       28.76       31.71      4.75 o 
  -8  -6   2       78.85       77.78      5.47 o 
  -7  -6   2       72.25       73.24      4.61 o 
  -6  -6   2     1523.45     1504.46     17.37 o 
  -5  -6   2      852.09      848.37      9.20 o 
  -4  -6   2      571.14      576.59      6.79 o 
  -3  -6   2      465.37      473.15     10.01 o 
  -2  -6   2     2840.52     2831.51      9.85 o 
  -1  -6   2     1038.06     1005.77      7.80 o 
   0  -6   2       74.79       86.57      4.15 o 
   1  -6   2      723.22      629.85      7.01 o 
   2  -6   2     1524.44     1456.73     10.96 o 
   3  -6   2       45.54       19.46      7.71 o 
   4  -6   2     2014.81     2200.26     14.37 o 
   5  -6   2      749.20      669.09      9.12 o 
   6  -6   2      324.90      299.73     11.74 o 
   7  -6   2      167.14      171.09      5.83 o 
   8  -6   2        5.48        2.80     10.87 o 
   9  -6   2      429.82      443.00      8.33 o 
  10  -6   2      336.95      338.89      7.71 o 
  11  -6   2      127.79      130.14      5.09 o 
  12  -6   2      277.19      268.33     11.21 o 
  13  -6   2       40.35       40.48      5.55 o 
  14  -6   2       52.71       44.94      7.55 o 
 -12  -5   2       37.56       43.77      7.54 o 
 -11  -5   2       74.43       86.40      8.05 o 
 -10  -5   2       25.43       31.61      4.75 o 
  -9  -5   2       71.29       69.94      4.82 o 
  -8  -5   2        6.93       10.01      4.48 o 
  -7  -5   2      925.93      916.51     24.07 o 
  -6  -5   2       10.12       13.79      3.91 o 
  -5  -5   2      555.31      540.15      9.11 o 
  -4  -5   2     1513.76     1508.14     23.37 o 
  -3  -5   2      431.23      409.32      5.70 o 
  -2  -5   2      256.72      284.36      9.55 o 
  -1  -5   2     1013.29     1010.85     22.24 o 
   0  -5   2     3278.98     3190.83     13.88 o 
   1  -5   2       24.20       37.14      4.70 o 
   2  -5   2     9529.95    10295.60    211.66 o 
   3  -5   2       73.95       56.62      7.89 o 
   4  -5   2     1974.98     1934.69     14.72 o 
   5  -5   2       13.15       18.93      7.01 o 
   6  -5   2       89.71      113.27     11.48 o 
   7  -5   2       45.31       46.86      5.14 o 
   8  -5   2       21.38       25.15      5.33 o 
   9  -5   2      585.34      587.43      7.75 o 
  10  -5   2      721.25      706.67     10.48 o 
  11  -5   2      121.56      120.84      5.40 o 
  12  -5   2        5.19        8.60      5.42 o 
  13  -5   2       27.59       22.40      5.93 o 
  14  -5   2      127.67      116.87      7.95 o 
 -12  -4   2       11.64       11.31      7.11 o 
 -11  -4   2        2.13        5.78      5.83 o 
 -10  -4   2       13.06       16.25      5.76 o 
  -9  -4   2      162.83      161.91      5.09 o 
  -8  -4   2     1005.50      998.37     26.01 o 
  -7  -4   2        8.32        9.18      4.42 o 
  -6  -4   2      250.17      258.56      8.96 o 
  -5  -4   2     1086.21     1087.69      7.29 o 
  -4  -4   2       42.13       48.47      3.74 o 
  -3  -4   2     1771.87     1786.03     23.93 o 
  -2  -4   2     1429.57     1293.86      7.70 o 
  -1  -4   2     1573.45     1626.18     11.01 o 
   0  -4   2      174.20      215.01      7.13 o 
   1  -4   2     1732.65     1605.28     10.78 o 
   2  -4   2       49.38       28.08      6.01 o 
   3  -4   2        6.32        5.43      7.89 o 
   4  -4   2     6444.31     6716.81     29.10 o 
   5  -4   2     4340.78     4631.08     53.90 o 
   6  -4   2      555.88      571.90     13.67 o 
   7  -4   2       81.73       90.97      5.33 o 
   8  -4   2      328.96      341.64      6.69 o 
   9  -4   2     1465.91     1462.39     19.72 o 
  10  -4   2      155.82      165.98      5.41 o 
  11  -4   2      111.91      116.94      5.76 o 
  12  -4   2       43.38       38.92      6.04 o 
  13  -4   2        6.97       11.21      6.31 o 
 -13  -3   2        3.40        3.69      7.29 o 
 -12  -3   2        0.65        0.19      6.19 o 
 -11  -3   2       20.32       26.66      7.25 o 
 -10  -3   2      271.04      269.18      7.01 o 
  -9  -3   2       44.35       44.97      5.76 o 
  -8  -3   2     1119.02     1116.39     24.70 o 
  -7  -3   2       21.34       26.13      4.42 o 
  -6  -3   2       58.30       64.34     10.21 o 
  -4  -3   2      958.80      843.92     18.00 o 
  -3  -3   2       78.52      125.56      4.98 o 
  -2  -3   2       26.53       29.32      4.30 o 
  -1  -3   2     1700.06     1666.00     11.84 o 
   0  -3   2     1539.23     1557.13     16.48 o 
   1  -3   2     2500.77     2680.72     15.91 o 
   2  -3   2     9884.61    10190.44    189.93 o 
   3  -3   2     8441.06     8467.27     36.29 o 
   4  -3   2      810.98      843.15     13.50 o 
   5  -3   2        0.03        1.05      5.21 o 
   6  -3   2      297.13      289.76     10.34 o 
   7  -3   2       76.66       99.04      7.89 o 
   8  -3   2        1.91        0.88      4.96 o 
   9  -3   2       26.07       27.65      5.89 o 
  10  -3   2      165.10      151.55      5.44 o 
  11  -3   2       59.71       66.00      5.52 o 
  12  -3   2        4.74        7.25      5.12 o 
  13  -3   2        0.75       -0.76      6.95 o 
 -13  -2   2       43.57       39.34      7.28 o 
 -12  -2   2        0.51       -2.15      6.61 o 
 -11  -2   2        4.00       15.28      5.76 o 
 -10  -2   2       32.14       35.73      5.76 o 
  -9  -2   2      270.42      279.74      6.69 o 
  -8  -2   2      238.23      233.21     10.02 o 
  -7  -2   2     1244.66     1201.82     12.77 o 
  -6  -2   2     4167.09     4665.40     89.21 o 
  -5  -2   2      404.47      337.26      6.40 o 
  -4  -2   2      818.39      878.24     14.83 o 
  -3  -2   2       46.44       69.15      4.44 o 
  -1  -2   2        5.39       11.82      7.68 o 
   0  -2   2      473.03      507.47     10.47 o 
   1  -2   2     4313.64     4294.31     23.05 o 
   3  -2   2       77.12      120.78      9.29 o 
   4  -2   2     1266.52     1262.02     26.03 o 
   5  -2   2     1389.92     1477.71     17.53 o 
   6  -2   2       51.84       44.20      5.64 o 
   7  -2   2       67.45       55.75      7.27 o 
   8  -2   2       31.39       28.93      5.60 o 
   9  -2   2      119.90      124.57      6.36 o 
  10  -2   2        0.20       -1.31      5.18 o 
  11  -2   2       21.40       23.86      5.83 o 
  12  -2   2       47.26       51.68      7.19 o 
  13  -2   2        0.29        5.61     10.87 o 
 -13  -1   2        0.59        1.05      8.94 o 
 -12  -1   2       23.50       24.51      9.12 o 
 -11  -1   2      215.10      222.48      6.88 o 
 -10  -1   2       14.78       15.60      7.45 o 
  -9  -1   2      108.89      108.15      5.89 o 
  -8  -1   2      194.26      193.17      6.13 o 
  -7  -1   2      483.74      437.09      8.90 o 
  -6  -1   2      278.76      271.70      5.59 o 
  -5  -1   2      783.20      763.70     11.08 o 
  -4  -1   2      130.76      163.68      4.45 o 
  -2  -1   2     7211.68     7006.37    281.43 o 
  -1  -1   2     2207.87     2331.26     17.79 o 
   0  -1   2     7530.36     7244.27     32.97 o 
   1  -1   2     3215.46     3351.13     26.34 o 
   4  -1   2        6.33        2.98      8.76 o 
   5  -1   2     1664.76     1693.44     54.60 o 
   6  -1   2       22.06       12.04      5.43 o 
   7  -1   2      322.94      335.16     10.69 o 
   8  -1   2      112.80      126.83      6.40 o 
   9  -1   2       36.50       37.62      6.32 o 
  10  -1   2      203.55      218.55      7.03 o 
  11  -1   2       21.55       23.69      6.90 o 
  12  -1   2        0.01        2.11      3.84 o 
  13  -1   2       15.22        9.82     11.22 o 
 -14   0   2       41.49       39.62      9.99 o 
 -13   0   2      215.61      181.43     10.17 o 
 -12   0   2      101.64       88.33      6.19 o 
 -11   0   2       20.08       21.32      5.64 o 
 -10   0   2       21.71       19.83      5.57 o 
  -9   0   2       51.61       50.66      4.66 o 
  -8   0   2        9.24       10.18      4.37 o 
  -7   0   2      692.86      712.35      8.76 o 
  -6   0   2     4392.42     4332.79     54.69 o 
  -5   0   2     1229.07     1193.23      8.51 o 
  -4   0   2       83.97       93.19      5.19 o 
  -3   0   2      232.77      278.97      6.55 o 
  -2   0   2     7372.49     6606.00     31.55 o 
  -1   0   2        3.59       10.61      7.68 o 
   1   0   2     4435.46     4048.53     57.14 o 
   2   0   2      821.97      859.45     14.55 o 
   3   0   2      543.76      529.91     11.04 o 
   4   0   2     3322.79     3368.97     87.30 o 
   5   0   2     2330.80     2435.48     36.55 o 
   6   0   2      204.72      256.52      7.30 o 
   7   0   2      362.03      374.46      7.75 o 
   8   0   2      465.51      496.98     14.55 o 
   9   0   2        1.54        4.64      7.48 o 
  10   0   2       18.97       15.72      6.17 o 
  11   0   2        3.52        9.99      7.89 o 
  12   0   2      164.83      148.65     11.57 o 
  13   0   2        0.46       -4.73      9.29 o 
 -14   1   2        1.92        9.12      9.12 o 
 -13   1   2       59.73       68.19      9.29 o 
 -12   1   2        4.26       11.06      8.41 o 
 -11   1   2        4.92        2.38      8.76 o 
 -10   1   2       25.21       40.42      5.45 o 
  -9   1   2        1.08       11.30      4.31 o 
  -8   1   2     1178.11     1195.93     32.52 o 
  -7   1   2     3139.86     3220.31    112.45 o 
  -6   1   2        0.67        2.99      5.02 o 
  -5   1   2     1459.40     1414.67     15.69 o 
  -4   1   2       19.66       15.71      5.26 o 
  -3   1   2       40.07       57.42      5.45 o 
  -2   1   2     2678.75     2555.31     14.89 o 
  -1   1   2     2076.71     2072.88     12.23 o 
   0   1   2      115.64      124.83      4.93 o 
   1   1   2     1683.82     1784.09     12.07 o 
   2   1   2     2970.98     2715.94     24.89 o 
   3   1   2      369.95      350.93      9.64 o 
   4   1   2     4664.97     4635.05     22.61 o 
   5   1   2       18.72        9.70      5.34 o 
   6   1   2      632.33      674.32     20.07 o 
   7   1   2       19.68       25.59      6.45 o 
   8   1   2        0.54        5.84      6.29 o 
   9   1   2       65.84       50.23      7.36 o 
  10   1   2      293.22      292.74      9.82 o 
  11   1   2        0.88       -4.73      8.24 o 
  12   1   2        3.27       17.18      8.59 o 
 -14   2   2        1.39        9.29      9.12 o 
 -13   2   2        0.85        8.59      8.59 o 
 -12   2   2        0.17       -4.21      7.89 o 
 -11   2   2       42.23       49.51      7.10 o 
 -10   2   2       47.42       51.29      6.05 o 
  -9   2   2      150.42      146.13     13.76 o 
  -8   2   2       12.21       19.08      4.41 o 
  -7   2   2     1035.72     1036.20     54.08 o 
  -6   2   2     1980.54     1888.59     10.54 o 
  -5   2   2      381.42      379.73      6.14 o 
  -4   2   2      203.15      204.99      5.27 o 
  -3   2   2      197.93      231.50      5.66 o 
  -2   2   2     2072.66     1949.77     10.45 o 
  -1   2   2     4271.34     4573.27     15.16 o 
   0   2   2      514.03      528.32      7.19 o 
   1   2   2     1430.09     1338.86     19.92 o 
   2   2   2     1299.69     1410.63      9.12 o 
   3   2   2       97.66       74.20      4.15 o 
   4   2   2      536.85      464.75     10.31 o 
   5   2   2      223.51      192.29      6.32 o 
   6   2   2        3.41        2.43      5.24 o 
   7   2   2      309.38      316.26      7.12 o 
   8   2   2      210.87      199.12      7.86 o 
   9   2   2      276.07      244.18      8.94 o 
  10   2   2       48.93       61.00      8.24 o 
  11   2   2      174.16      178.62      9.47 o 
  12   2   2       10.44       10.34      8.94 o 
 -14   3   2        0.09        1.93      9.12 o 
 -13   3   2        0.12       -1.58      8.06 o 
 -12   3   2       19.48       19.28      8.06 o 
 -11   3   2        1.09       -6.14      7.89 o 
 -10   3   2       79.77       71.64      4.66 o 
  -9   3   2      327.51      340.61     17.00 o 
  -8   3   2      540.25      527.29     13.67 o 
  -7   3   2     1167.47     1185.01      8.26 o 
  -6   3   2      366.77      359.87      6.38 o 
  -5   3   2      427.48      409.25      8.07 o 
  -4   3   2     1131.67     1083.45      8.32 o 
  -3   3   2     2475.97     2679.68     28.67 o 
  -2   3   2       12.62       15.48      6.38 o 
  -1   3   2     4461.13     4386.25     52.44 o 
   0   3   2     3471.16     3425.84     26.82 o 
   1   3   2      494.79      510.37      5.97 o 
   2   3   2      592.64      625.25     10.62 o 
   3   3   2     2000.24     1975.46     24.02 o 
   4   3   2      214.44      196.27      4.62 o 
   5   3   2      134.24      126.19      4.09 o 
   6   3   2        3.61        1.05      4.98 o 
   7   3   2      351.88      381.00      6.37 o 
   8   3   2       35.88       38.39      5.61 o 
   9   3   2        4.81       10.17      8.06 o 
  10   3   2       77.13       73.45      8.76 o 
  11   3   2        3.39       17.88      8.59 o 
  12   3   2        1.19        6.14      9.29 o 
 -14   4   2        4.15        6.14      8.59 o 
 -13   4   2       17.91       19.11      8.59 o 
 -12   4   2        0.42        3.16      5.96 o 
 -11   4   2      288.02      302.55      9.29 o 
 -10   4   2      143.90      138.13      8.24 o 
  -9   4   2      450.33      469.25      9.47 o 
  -8   4   2       40.63       42.95      5.43 o 
  -7   4   2     2989.92     3062.26     18.58 o 
  -6   4   2     1999.11     2091.29     12.95 o 
  -5   4   2       94.51       96.50      4.77 o 
  -4   4   2     2166.11     2319.40     26.73 o 
  -3   4   2       11.67       37.82      3.85 o 
  -2   4   2      336.30      311.21      4.97 o 
  -1   4   2      715.85      780.82      8.55 o 
   0   4   2      317.06      314.42      5.03 o 
   1   4   2     3076.44     2867.46     16.41 o 
   2   4   2     3579.61     3612.92     37.31 o 
   3   4   2      688.11      708.19      6.35 o 
   4   4   2      321.94      324.67      9.55 o 
   5   4   2      331.46      308.17      4.89 o 
   6   4   2       26.55       33.43      4.01 o 
   7   4   2      998.93     1005.57     10.17 o 
   8   4   2      347.32      349.91     15.16 o 
   9   4   2        3.07       -5.78      5.78 o 
  10   4   2       39.92       39.79      8.41 o 
  11   4   2       56.04       64.33      6.84 o 
 -14   5   2        6.59        5.08      8.94 o 
 -13   5   2        1.66       -1.93      8.59 o 
 -12   5   2      339.74      300.98      7.71 o 
 -11   5   2      407.68      435.77      9.82 o 
 -10   5   2        4.02       23.84      7.36 o 
  -9   5   2      260.46      275.73      8.59 o 
  -8   5   2      320.01      311.96      7.82 o 
  -7   5   2      914.64      952.73     18.23 o 
  -6   5   2      896.31     1008.71      9.11 o 
  -5   5   2       29.94       62.04      6.06 o 
  -4   5   2     1133.81     1061.46      9.08 o 
  -3   5   2     3133.86     3458.33     41.90 o 
  -2   5   2     1080.18     1383.99     44.17 o 
  -1   5   2     3741.16     3564.30     20.51 o 
   0   5   2      165.71      174.71      4.05 o 
   1   5   2     2643.08     2873.87     14.04 o 
   2   5   2     3132.38     3222.71     52.96 o 
   3   5   2      903.04      824.09     17.61 o 
   4   5   2      366.17      375.23      5.13 o 
   5   5   2      480.93      507.05      7.05 o 
   6   5   2        1.89        6.76      3.44 o 
   7   5   2       74.78       78.77      4.25 o 
   8   5   2       13.78       11.97      6.79 o 
   9   5   2        0.79       -2.45      8.06 o 
  10   5   2        5.81        7.01      8.41 o 
  11   5   2        1.42        4.21      9.29 o 
 -14   6   2       95.78       84.14      9.29 o 
 -13   6   2      273.58      236.12      7.36 o 
 -12   6   2      463.08      477.67      9.82 o 
 -11   6   2      154.70      180.73      8.41 o 
 -10   6   2       29.92       33.13      7.36 o 
  -9   6   2       12.74       21.25      6.29 o 
  -8   6   2      464.77      454.31      7.88 o 
  -7   6   2      572.40      535.57     13.41 o 
  -6   6   2       17.89       31.40      5.19 o 
  -5   6   2        1.41       13.76      5.08 o 
  -4   6   2      874.53      862.63      8.03 o 
  -3   6   2     2786.29     2790.94     11.70 o 
  -2   6   2     1791.14     1952.23      9.79 o 
  -1   6   2      162.73      189.01      3.71 o 
   0   6   2     3977.43     4113.08     43.81 o 
   1   6   2     1968.56     1903.97     24.32 o 
   2   6   2        9.67       10.73      3.53 o 
   3   6   2      455.99      476.22      5.42 o 
   4   6   2       20.69       12.35      4.28 o 
   5   6   2      773.34      777.37     18.09 o 
   6   6   2       54.85       56.90      4.73 o 
   7   6   2       31.17       28.89      4.85 o 
   8   6   2       10.50       18.89      6.85 o 
   9   6   2      136.54      131.12      8.94 o 
  10   6   2        9.53        7.54      8.59 o 
 -14   7   2       21.14       20.86      8.76 o 
 -13   7   2      135.86      145.67      9.12 o 
 -12   7   2       52.43       59.60      5.96 o 
 -11   7   2        0.74       -5.61      5.61 o 
 -10   7   2      191.56      187.72      6.04 o 
  -9   7   2     1246.71     1291.04     12.27 o 
  -8   7   2      211.64      202.68      6.21 o 
  -7   7   2       99.91       96.97      5.81 o 
  -6   7   2       39.05       36.70      5.70 o 
  -5   7   2     1635.74     1742.73     46.98 o 
  -4   7   2      861.74      872.01      7.20 o 
  -3   7   2       11.61       18.23      6.84 o 
  -2   7   2       67.30       60.18      4.15 o 
  -1   7   2      213.08      173.35      4.10 o 
   0   7   2      331.31      401.77     10.87 o 
   1   7   2     1024.35     1060.12      9.66 o 
   2   7   2     1389.82     1407.81      9.49 o 
   3   7   2       50.06       55.58      4.21 o 
   4   7   2        1.61       -0.21      4.08 o 
   5   7   2       59.45       57.33      5.58 o 
   6   7   2      475.67      468.26      4.97 o 
   7   7   2      261.75      242.27      5.02 o 
   8   7   2       85.25       76.08      5.50 o 
   9   7   2        1.59       17.88      8.76 o 
 -14   8   2        0.32       -6.14      8.76 o 
 -13   8   2        0.29       -1.93      8.41 o 
 -12   8   2       35.58       36.64      7.89 o 
 -11   8   2        2.98        5.96      7.54 o 
 -10   8   2      177.98      176.64      6.93 o 
  -9   8   2       89.10       90.27      5.14 o 
  -8   8   2      396.73      424.49      7.20 o 
  -7   8   2      535.51      516.48      7.54 o 
  -6   8   2      413.87      439.46      6.06 o 
  -5   8   2       78.68       88.34     21.12 o 
  -4   8   2      627.23      664.28     18.41 o 
  -3   8   2     1789.26     1668.76     54.43 o 
  -2   8   2      158.72      160.04      5.58 o 
  -1   8   2       20.19       23.64      4.08 o 
   0   8   2      830.57      859.13     13.42 o 
   1   8   2      435.90      414.81      8.61 o 
   2   8   2      161.22      146.89      3.69 o 
   3   8   2      109.18      107.79      6.69 o 
   4   8   2       10.56        9.62      4.63 o 
   5   8   2       93.40       93.15      4.73 o 
   6   8   2        0.13        5.34      4.59 o 
   7   8   2       97.97       89.34      4.55 o 
   8   8   2       88.65       95.45      5.64 o 
 -14   9   2        0.08        8.24      9.12 o 
 -13   9   2        7.17        1.05      8.24 o 
 -12   9   2      163.43      152.33      8.76 o 
 -11   9   2        2.13       11.17      6.84 o 
 -10   9   2        2.35        2.67      5.81 o 
  -9   9   2      667.20      655.40      7.01 o 
  -8   9   2     1482.29     1509.71      8.82 o 
  -7   9   2      998.05     1023.79      7.19 o 
  -6   9   2        8.28        4.77      4.24 o 
  -5   9   2     1062.82     1056.14     12.76 o 
  -4   9   2       10.02        6.14      4.21 o 
  -3   9   2       10.18       16.89      4.28 o 
  -2   9   2      699.33      702.70     13.50 o 
  -1   9   2      663.22      644.46     27.87 o 
   0   9   2       66.59       61.79      3.39 o 
   1   9   2      350.58      322.96      4.45 o 
   2   9   2      927.16      917.76     17.66 o 
   3   9   2        6.15        7.67      3.74 o 
   4   9   2       86.39       99.19      8.92 o 
   5   9   2       47.14       48.32      9.45 o 
   6   9   2      192.29      185.40      7.24 o 
   7   9   2       12.86       14.78      5.34 o 
   8   9   2       17.99       23.79      5.67 o 
 -14  10   2        6.19       10.52      9.12 o 
 -13  10   2        0.75        8.05      4.96 o 
 -12  10   2       20.28       11.90      5.43 o 
 -11  10   2      352.46      355.24      7.59 o 
 -10  10   2      342.77      360.92      6.86 o 
  -9  10   2       78.68       70.91      4.64 o 
  -8  10   2      171.93      183.53      7.27 o 
  -7  10   2     2633.02     2583.48     44.24 o 
  -6  10   2     1286.06     1391.69     14.43 o 
  -5  10   2      421.00      427.91     16.32 o 
  -4  10   2      647.31      670.84      5.05 o 
  -3  10   2      119.93      124.04      5.52 o 
  -2  10   2      699.90      703.28     42.25 o 
  -1  10   2      180.97      182.58      4.83 o 
   0  10   2      385.17      413.42     26.64 o 
   1  10   2       54.34       76.58      5.39 o 
   2  10   2       60.10       61.09      3.85 o 
   3  10   2       92.53      105.37      4.83 o 
   4  10   2       90.95       93.28      9.29 o 
   5  10   2       27.99       20.91     11.83 o 
   6  10   2       16.68       14.24      4.90 o 
   7  10   2       67.77       74.46     10.69 o 
 -13  11   2       19.00       24.64      5.12 o 
 -12  11   2      136.45      143.37      6.32 o 
 -11  11   2       46.17       55.86      4.38 o 
 -10  11   2       57.79       66.96      4.34 o 
  -9  11   2      564.67      514.57     12.00 o 
  -8  11   2        2.51        9.33      4.29 o 
  -7  11   2        0.92       -2.31      4.47 o 
  -6  11   2        3.99       13.10      3.77 o 
  -5  11   2       20.21       20.93      7.62 o 
  -4  11   2      201.32      207.02      5.95 o 
  -3  11   2       21.96       25.19      4.65 o 
  -2  11   2      136.11      151.67      5.57 o 
  -1  11   2       77.19       87.48      8.50 o 
   0  11   2      163.14      162.59      4.93 o 
   1  11   2      906.14      932.34     27.87 o 
   2  11   2       16.75       11.04      4.47 o 
   3  11   2      341.44      314.97     12.45 o 
   4  11   2      112.60      128.10      6.13 o 
   5  11   2       96.82       97.44      6.38 o 
   6  11   2        7.76        7.10      6.78 o 
 -13  12   2       15.57       12.51      4.99 o 
 -12  12   2        1.27        7.89      4.38 o 
 -11  12   2       26.22       26.55      5.10 o 
 -10  12   2      117.98      127.88      4.37 o 
  -9  12   2       32.71       33.05      4.69 o 
  -8  12   2       35.91       39.02      3.91 o 
  -7  12   2      184.61      187.04      4.82 o 
  -6  12   2      317.63      324.23      4.99 o 
  -5  12   2       79.49       93.03      9.43 o 
  -4  12   2     1220.32     1221.90     27.74 o 
  -3  12   2     1082.14     1114.06      7.26 o 
  -2  12   2       36.50       38.55      4.44 o 
  -1  12   2      259.60      281.35      6.14 o 
   0  12   2       93.61       91.07      7.27 o 
   1  12   2      584.31      570.17      6.23 o 
   2  12   2      276.43      266.96      4.89 o 
   3  12   2       69.32       78.99      7.80 o 
   4  12   2        0.86       -1.21      4.93 o 
   5  12   2       27.01       31.18      6.32 o 
 -12  13   2       19.71       30.20      6.54 o 
 -11  13   2        0.02        4.40      4.88 o 
 -10  13   2       40.35       48.89      4.50 o 
  -9  13   2       52.53       51.46      4.17 o 
  -8  13   2       13.83       31.92     11.16 o 
  -7  13   2      334.31      328.49      8.84 o 
  -6  13   2      172.05      170.25     10.79 o 
  -5  13   2      723.70      698.20      8.63 o 
  -4  13   2      201.37      207.22      3.92 o 
  -3  13   2      160.40      171.86      5.83 o 
  -2  13   2      507.72      484.91      6.88 o 
  -1  13   2      152.64      155.17      6.57 o 
   0  13   2       24.93       34.86      7.63 o 
   1  13   2        2.80       10.41      5.70 o 
   2  13   2        9.80       11.75      4.02 o 
   3  13   2       66.06       60.69      5.26 o 
   4  13   2      110.52      101.22      6.68 o 
 -12  14   2       10.29       10.14      4.61 o 
 -11  14   2       70.07       75.85      7.67 o 
 -10  14   2       10.89        9.12      4.48 o 
  -9  14   2        0.21        5.33      4.74 o 
  -8  14   2      199.00      203.74      4.50 o 
  -7  14   2      149.07      143.83     11.09 o 
  -6  14   2        0.31        6.31      3.54 o 
  -5  14   2       25.81       38.28      4.82 o 
  -4  14   2      405.65      408.01      9.77 o 
  -3  14   2      570.38      572.17     11.13 o 
  -2  14   2        0.11        8.58      4.60 o 
  -1  14   2      223.36      214.87     20.95 o 
   0  14   2       91.63       96.15      5.09 o 
   1  14   2       33.82       28.49      8.94 o 
   2  14   2       54.88       59.20      5.19 o 
   3  14   2      233.85      211.58      5.96 o 
 -11  15   2        2.47        0.41      4.49 o 
 -10  15   2       27.50       12.65      9.21 o 
  -9  15   2      132.92      146.60      4.89 o 
  -8  15   2       82.95       79.38      6.20 o 
  -7  15   2        4.64        4.50      8.36 o 
  -6  15   2       49.45       53.29      6.20 o 
  -5  15   2      123.95      130.59      9.34 o 
  -4  15   2        3.63       -1.72      3.77 o 
  -3  15   2       73.30       77.50      6.04 o 
  -2  15   2      190.53      191.89     13.76 o 
  -1  15   2       99.38      107.81      6.32 o 
   0  15   2       45.54       58.03     14.72 o 
   1  15   2       40.77       39.17      6.49 o 
   2  15   2        1.65        6.52      7.36 o 
 -10  16   2        1.77        7.86      6.69 o 
  -9  16   2        8.42       10.39      4.59 o 
  -8  16   2      157.62      164.76      7.23 o 
  -7  16   2      238.58      220.74      5.06 o 
  -6  16   2      137.98      156.42      5.33 o 
  -5  16   2       84.27       74.58      3.74 o 
  -4  16   2       43.33       42.55      3.95 o 
  -3  16   2       40.35       35.59      6.03 o 
  -2  16   2        1.96       11.98      3.61 o 
  -1  16   2       56.88       45.03      4.10 o 
   0  16   2        1.45        1.71      4.11 o 
  -7  17   2        7.43        5.90      5.40 o 
  -6  17   2       17.22       17.76      6.38 o 
  -5  17   2       19.20       15.39      3.78 o 
  -4  17   2       20.35       17.04      4.57 o 
  -3  17   2      142.38      139.40      4.97 o 
   3 -18   3       14.12       19.73      5.38 o 
   4 -18   3       31.09       33.26      5.25 o 
   5 -18   3       13.85       12.17      7.80 o 
   6 -18   3       11.63       13.42      5.78 o 
  -1 -17   3       27.08       20.51      9.47 o 
   0 -17   3        1.12        5.21      6.31 o 
   1 -17   3      114.74      104.52     11.13 o 
   2 -17   3       72.24       78.30     13.50 o 
   3 -17   3        5.74       -2.18      7.89 o 
   4 -17   3        0.57       -1.83      6.22 o 
   5 -17   3       94.18       91.41      6.32 o 
   6 -17   3       71.96       67.35      6.57 o 
   7 -17   3        3.84       -7.27      7.27 o 
   8 -17   3       96.79       88.84      3.94 o 
  -2 -16   3       60.39       73.04      7.01 o 
  -1 -16   3       40.91       46.18      5.25 o 
   0 -16   3       71.85       66.64     10.78 o 
   1 -16   3       28.74       25.90      4.21 o 
   2 -16   3        1.57       -0.70     17.00 o 
   3 -16   3      101.09      101.63      5.12 o 
   4 -16   3       36.10       30.83      5.35 o 
   5 -16   3        7.97       17.23      9.47 o 
   6 -16   3      348.44      342.08     15.95 o 
   7 -16   3      695.37      698.24     19.90 o 
   8 -16   3      123.52      122.22      7.65 o 
   9 -16   3       11.62       16.58     10.26 o 
  10 -16   3       27.16       38.21      7.48 o 
  -4 -15   3      111.46      115.81     11.31 o 
  -3 -15   3      114.51      103.47      4.77 o 
  -2 -15   3      319.52      306.45      8.06 o 
  -1 -15   3      209.88      225.80     16.04 o 
   0 -15   3       91.15       72.54      5.61 o 
   1 -15   3       11.18        8.62      5.70 o 
   2 -15   3      375.69      341.94     22.17 o 
   3 -15   3       11.90       18.79      8.06 o 
   4 -15   3       50.41       44.05      4.84 o 
   5 -15   3       51.20       61.05     14.20 o 
   6 -15   3       46.70       44.86      4.34 o 
   7 -15   3       37.45       35.33     11.31 o 
   8 -15   3       82.64       63.98      7.60 o 
   9 -15   3       21.11        9.99     10.16 o 
  10 -15   3       20.32       30.70      4.08 o 
  11 -15   3        3.28       -5.12      5.65 o 
  -5 -14   3        9.32       11.44      5.25 o 
  -4 -14   3        5.79       20.87      7.36 o 
  -3 -14   3        7.25       12.45      4.21 o 
  -2 -14   3       34.65       39.93     13.23 o 
  -1 -14   3        3.93        6.42     14.02 o 
   0 -14   3      154.64      160.35     11.83 o 
   1 -14   3      212.91      192.70      7.45 o 
   2 -14   3       81.17       85.84      6.49 o 
   3 -14   3      169.77      181.27      5.76 o 
   4 -14   3      332.84      333.06     12.01 o 
   5 -14   3        6.62       -4.56      4.91 o 
   6 -14   3      416.39      418.51     15.78 o 
   7 -14   3       69.48       79.92      5.76 o 
   8 -14   3        2.62        9.08      4.70 o 
   9 -14   3        3.15        6.47      7.52 o 
  10 -14   3       13.08       17.82      4.25 o 
  11 -14   3      211.63      227.11      5.70 o 
  -6 -13   3       20.53       19.28      4.49 o 
  -5 -13   3       78.19       72.81      4.40 o 
  -4 -13   3        1.11        3.41      5.35 o 
  -3 -13   3      156.74      154.99      4.80 o 
  -2 -13   3     1221.04     1180.43     31.23 o 
  -1 -13   3      690.46      665.23      6.78 o 
   0 -13   3        4.18        0.43      5.57 o 
   1 -13   3      290.00      307.09      6.05 o 
   2 -13   3      595.51      580.41     19.19 o 
   3 -13   3      179.68      182.66      9.03 o 
   4 -13   3        1.70       13.50      7.45 o 
   5 -13   3      705.22      692.19      7.06 o 
   6 -13   3      142.93      152.61      7.71 o 
   7 -13   3       80.85       83.46      4.21 o 
   8 -13   3       34.35       32.49     10.60 o 
   9 -13   3      221.38      246.30      5.57 o 
  10 -13   3        2.42       16.13      5.87 o 
  11 -13   3       42.63       48.51      5.09 o 
  12 -13   3      155.71      170.09     11.38 o 
  -7 -12   3        4.24        5.93      5.37 o 
  -6 -12   3        1.18        4.86      5.22 o 
  -5 -12   3      151.24      157.13      5.23 o 
  -4 -12   3      213.83      222.19      9.52 o 
  -3 -12   3      177.21      163.03      6.74 o 
  -2 -12   3      124.44      130.34      6.17 o 
  -1 -12   3      490.27      489.37     20.05 o 
   0 -12   3      477.96      476.44      9.79 o 
   1 -12   3       64.44       66.64      6.14 o 
   2 -12   3      915.84      920.59     11.22 o 
   3 -12   3      161.85      139.50      9.90 o 
   4 -12   3       22.59       32.37      4.41 o 
   5 -12   3        0.16        7.36      7.19 o 
   6 -12   3      328.57      343.40      8.59 o 
   7 -12   3       18.99       11.22      5.78 o 
   8 -12   3        8.33        5.70      3.84 o 
   9 -12   3      260.96      279.11      6.32 o 
  10 -12   3       92.75       86.70      8.15 o 
  11 -12   3       11.67       18.59     12.18 o 
  12 -12   3       39.41       40.53     13.76 o 
  -8 -11   3        0.18        2.99      5.22 o 
  -7 -11   3       68.53       68.64      4.55 o 
  -6 -11   3      215.98      218.71      4.37 o 
  -5 -11   3        8.87       18.22      4.55 o 
  -4 -11   3        6.78       10.18      3.45 o 
  -3 -11   3      282.98      279.84      9.81 o 
  -2 -11   3      149.05      163.56      6.94 o 
  -1 -11   3      202.44      199.03      4.62 o 
   0 -11   3      249.92      273.69      5.03 o 
   1 -11   3     1138.74     1133.62     25.54 o 
   2 -11   3      155.50      152.46      4.72 o 
   3 -11   3      131.57      137.70      5.51 o 
   4 -11   3       60.91       53.64      7.71 o 
   5 -11   3      146.00      145.67      5.96 o 
   6 -11   3       92.06       80.98      7.89 o 
   7 -11   3       63.62       70.29      7.89 o 
   8 -11   3      169.62      179.43      8.15 o 
   9 -11   3       10.42       10.25      3.97 o 
  10 -11   3       41.06       39.48      6.49 o 
  11 -11   3       68.40       75.01      6.01 o 
  12 -11   3       45.54       63.63      6.13 o 
  13 -11   3       14.18       32.44      6.57 o 
  -9 -10   3        2.66       -1.60      6.70 o 
  -8 -10   3       55.75       56.78      4.59 o 
  -7 -10   3       87.06       93.62      5.09 o 
  -6 -10   3      153.65      150.84      5.23 o 
  -5 -10   3      460.06      470.01     10.01 o 
  -4 -10   3      198.81      199.27      6.12 o 
  -3 -10   3      117.00      105.41      3.97 o 
  -2 -10   3      837.28      798.18      5.60 o 
  -1 -10   3      516.63      526.76      4.95 o 
   0 -10   3      351.13      360.70     13.50 o 
   1 -10   3        5.46        6.82      2.93 o 
   2 -10   3       11.75        8.97      5.20 o 
   3 -10   3      917.42      882.07      8.94 o 
   4 -10   3      149.80      143.74      8.06 o 
   5 -10   3        6.86        2.98      7.36 o 
   6 -10   3      203.53      228.76      6.31 o 
   7 -10   3      600.63      611.59      9.82 o 
   8 -10   3      118.53      121.67     11.92 o 
   9 -10   3      361.63      355.64      6.51 o 
  10 -10   3       51.78       50.38      5.58 o 
  11 -10   3       35.63       40.11      5.00 o 
  12 -10   3       42.96       42.94      6.20 o 
  13 -10   3        0.38        1.54      5.56 o 
 -10  -9   3      107.12      102.31     11.14 o 
  -9  -9   3       36.16       36.72      5.09 o 
  -8  -9   3       30.70       21.36      4.82 o 
  -7  -9   3       85.72       84.06      4.27 o 
  -6  -9   3      121.88      133.68      8.08 o 
  -5  -9   3      248.05      251.13      5.09 o 
  -4  -9   3       40.40       42.01      4.45 o 
  -3  -9   3      325.98      344.36      5.15 o 
  -2  -9   3      583.26      638.08      7.57 o 
  -1  -9   3       55.91       55.35      4.02 o 
   0  -9   3     1493.68     1520.08     20.69 o 
   1  -9   3     2013.22     1909.21     65.30 o 
   2  -9   3      713.29      735.12      7.19 o 
   3  -9   3      358.32      398.61      8.94 o 
   4  -9   3     1404.69     1407.41     12.10 o 
   5  -9   3     1128.81     1135.36     11.57 o 
   6  -9   3       21.15       31.55      7.71 o 
   7  -9   3        1.28       -4.56      5.26 o 
   8  -9   3      293.85      285.94      6.20 o 
   9  -9   3       34.51       22.54      7.36 o 
  10  -9   3        0.19        0.19      5.45 o 
  11  -9   3        0.61       -2.91      5.82 o 
  12  -9   3       90.34       88.71      6.32 o 
  13  -9   3        0.60       -0.42      5.48 o 
 -10  -8   3        2.59        9.89      5.16 o 
  -9  -8   3       92.83       85.93      5.32 o 
  -8  -8   3      195.70      191.77      5.23 o 
  -7  -8   3        9.44       11.42      3.85 o 
  -6  -8   3       54.77       51.07      4.31 o 
  -5  -8   3      156.84      163.47      5.47 o 
  -4  -8   3      308.48      318.00      4.69 o 
  -3  -8   3      511.38      494.58     12.46 o 
  -2  -8   3      733.30      781.38     11.09 o 
  -1  -8   3       57.19       44.03      3.68 o 
   0  -8   3      292.34      295.24      5.89 o 
   1  -8   3      247.67      290.99      5.39 o 
   2  -8   3     2744.09     2908.21    103.51 o 
   3  -8   3     3842.73     3848.35     18.06 o 
   4  -8   3       58.45       53.29      7.54 o 
   5  -8   3      283.93      297.12      6.84 o 
   6  -8   3      338.54      360.57      7.36 o 
   7  -8   3      563.44      601.42     10.17 o 
   8  -8   3      683.98      697.98      7.37 o 
   9  -8   3       44.07       46.97      5.45 o 
  10  -8   3     1134.85     1130.72     18.05 o 
  11  -8   3       50.21       46.10     10.69 o 
  12  -8   3       20.43       21.08      4.89 o 
  13  -8   3       90.19       82.33      5.53 o 
 -11  -7   3        0.32       -2.24      5.25 o 
 -10  -7   3       34.87       37.77      5.06 o 
  -9  -7   3       49.17       41.15      4.46 o 
  -8  -7   3        0.31        0.72      4.52 o 
  -7  -7   3       16.49       19.86      3.81 o 
  -6  -7   3        3.05       11.30      4.61 o 
  -5  -7   3      485.12      463.32      7.60 o 
  -4  -7   3      649.00      650.75      8.78 o 
  -3  -7   3     1303.83     1268.22     21.81 o 
  -2  -7   3        4.80       13.84      3.68 o 
  -1  -7   3        0.79        4.25      3.27 o 
   0  -7   3       87.54       64.76      4.09 o 
   1  -7   3      495.59      459.32      5.64 o 
   2  -7   3      371.76      363.45     11.57 o 
   3  -7   3      432.44      394.05      5.73 o 
   4  -7   3     1149.60     1118.01     11.74 o 
   5  -7   3     1477.61     1482.26     13.15 o 
   6  -7   3      108.25       97.99      8.06 o 
   7  -7   3        3.30        5.94      4.15 o 
   8  -7   3      590.94      593.68      8.06 o 
   9  -7   3       15.60       22.17      5.45 o 
  10  -7   3      183.52      179.26      6.26 o 
  11  -7   3       72.40       73.76      4.92 o 
  12  -7   3       89.99       85.58      5.19 o 
  13  -7   3      107.69       82.89      6.21 o 
 -11  -6   3       37.93       36.86      6.99 o 
 -10  -6   3        0.89        3.88      4.79 o 
  -9  -6   3       15.72       15.09      4.55 o 
  -8  -6   3       22.45       27.50      4.45 o 
  -7  -6   3        4.02        8.28      4.38 o 
  -6  -6   3      903.55      900.70     28.78 o 
  -5  -6   3     1575.41     1541.53     16.61 o 
  -4  -6   3      678.74      657.43      9.81 o 
  -3  -6   3       34.57       40.07      3.14 o 
  -2  -6   3     3315.09     3462.30     13.32 o 
  -1  -6   3     5278.05     5316.34     38.56 o 
   0  -6   3      307.33      314.34      5.73 o 
   1  -6   3      151.16      123.09      5.17 o 
   2  -6   3     5284.05     5457.12    130.68 o 
   3  -6   3      457.11      504.44     13.41 o 
   4  -6   3        0.23       -6.84      7.01 o 
   5  -6   3      258.19      250.32      8.76 o 
   6  -6   3      593.98      555.67     10.17 o 
   7  -6   3       12.67       14.90      5.21 o 
   8  -6   3      357.48      363.32      6.75 o 
   9  -6   3       46.28       49.60      5.64 o 
  10  -6   3      631.43      627.60      7.99 o 
  11  -6   3      126.76      123.26      5.05 o 
  12  -6   3       58.44       51.36      5.03 o 
  13  -6   3       56.09       55.62      5.72 o 
 -12  -5   3        0.80       -2.04      7.03 o 
 -11  -5   3      231.63      226.97      7.13 o 
 -10  -5   3      192.73      182.36      5.47 o 
  -9  -5   3        0.37        3.33      4.45 o 
  -8  -5   3      465.74      421.45      5.77 o 
  -7  -5   3     2651.33     2612.12     59.39 o 
  -6  -5   3     1449.96     1379.21     37.59 o 
  -5  -5   3       38.10       53.31      5.38 o 
  -4  -5   3      300.44      316.28      6.58 o 
  -3  -5   3      153.61      138.51      7.72 o 
  -2  -5   3     1147.00     1168.02     30.68 o 
  -1  -5   3      263.71      256.06      5.08 o 
   0  -5   3      686.94      569.58      9.47 o 
   1  -5   3      385.08      369.62     11.66 o 
   2  -5   3        4.92       25.16      4.03 o 
   3  -5   3     3864.15     4135.25     26.12 o 
   4  -5   3     1574.34     1581.48     14.37 o 
   5  -5   3       14.13       37.34      7.54 o 
   6  -5   3        0.28        4.33      3.41 o 
   7  -5   3      169.54      152.09     11.74 o 
   8  -5   3      171.00      178.70      6.22 o 
   9  -5   3        6.95       13.07      5.98 o 
  10  -5   3        8.11        7.66      4.55 o 
  11  -5   3       86.12       86.64      5.25 o 
  12  -5   3       33.98       37.73      5.34 o 
  13  -5   3        6.20        7.96      6.34 o 
 -12  -4   3       11.13       17.27      6.32 o 
 -11  -4   3        9.25       14.71      5.89 o 
 -10  -4   3       12.36       11.71      4.55 o 
  -9  -4   3      170.90      169.20      4.61 o 
  -8  -4   3      358.32      341.46      5.49 o 
  -7  -4   3      143.14      143.58      4.49 o 
  -6  -4   3       91.95       93.10      4.58 o 
  -5  -4   3      755.17      734.62     11.11 o 
  -4  -4   3      105.96       85.43      5.88 o 
  -3  -4   3      560.99      609.52      7.40 o 
  -2  -4   3      495.98      486.64      7.50 o 
  -1  -4   3     1948.51     1773.82     17.09 o 
   0  -4   3       36.27       39.17      5.05 o 
   1  -4   3        1.69        7.45      5.95 o 
   2  -4   3     1105.85     1059.74     14.20 o 
   3  -4   3     1866.97     2011.14     21.91 o 
   4  -4   3     3896.00     4294.46     24.37 o 
   5  -4   3       94.57       71.87      8.06 o 
   6  -4   3        3.64        5.17      4.96 o 
   7  -4   3       47.29       46.07      5.73 o 
   8  -4   3       30.83       24.88      6.51 o 
   9  -4   3      589.28      587.12      7.41 o 
  10  -4   3       68.49       68.85      5.17 o 
  11  -4   3        0.11        2.06      5.24 o 
  12  -4   3       16.50       19.03      5.52 o 
  13  -4   3       17.15       20.02      7.41 o 
 -13  -3   3        5.78        9.52      7.12 o 
 -12  -3   3        9.57       18.47      8.15 o 
 -11  -3   3       11.82       15.85      5.76 o 
 -10  -3   3        3.29       10.55      5.63 o 
  -9  -3   3      753.40      738.08      6.99 o 
  -8  -3   3       80.02       76.89      4.79 o 
  -7  -3   3      834.53      804.53      9.72 o 
  -6  -3   3     1402.95     1386.38     15.82 o 
  -4  -3   3      820.34      787.69      8.99 o 
  -3  -3   3     3101.55     3439.89     35.50 o 
  -2  -3   3     1266.70     1322.16      9.67 o 
  -1  -3   3     8602.22     8337.46    165.56 o 
   0  -3   3     1688.50     1632.83     14.90 o 
   1  -3   3     1989.33     1855.64     13.51 o 
   2  -3   3     3324.88     3489.35     24.89 o 
   3  -3   3     1313.24     1312.23     16.30 o 
   4  -3   3     7190.30     7447.95     35.23 o 
   5  -3   3     1232.11     1273.10     38.39 o 
   6  -3   3       10.22       14.32      5.64 o 
   7  -3   3       57.53       59.14      6.92 o 
   8  -3   3      660.74      675.90      9.18 o 
   9  -3   3        3.01        2.85      4.94 o 
  10  -3   3      235.44      217.86      6.56 o 
  11  -3   3       85.85       90.39      6.12 o 
  12  -3   3        7.47        7.51      7.12 o 
  13  -3   3        3.00       12.45      8.76 o 
 -13  -2   3        0.40        4.47      7.03 o 
 -12  -2   3       19.17       16.81      6.13 o 
 -11  -2   3        7.90        4.90      5.70 o 
 -10  -2   3        0.23       -1.31      5.45 o 
  -9  -2   3      695.05      703.09     17.70 o 
  -8  -2   3      164.30      165.96      5.17 o 
  -7  -2   3       69.38       73.45      4.41 o 
  -6  -2   3     4484.13     4430.36     70.10 o 
  -5  -2   3       15.13       18.34      7.26 o 
  -4  -2   3     4315.22     4255.08     87.16 o 
  -3  -2   3     1729.06     1786.00     43.65 o 
  -2  -2   3     7866.43     7530.57     94.22 o 
  -1  -2   3     2132.56     2310.07     19.72 o 
   0  -2   3     1966.63     2162.37     50.83 o 
   1  -2   3        9.97       14.46      6.69 o 
   3  -2   3     5100.44     5259.09     35.41 o 
   4  -2   3     5147.48     5632.60    102.02 o 
   5  -2   3      343.57      309.51      8.55 o 
   6  -2   3      119.04      133.21      6.66 o 
   7  -2   3      111.25      125.76      4.59 o 
   8  -2   3        8.33        9.29      4.93 o 
   9  -2   3       35.90       40.78      5.38 o 
  10  -2   3       31.32       35.83      5.90 o 
  11  -2   3        3.71       10.87      7.71 o 
  12  -2   3        8.98       15.78      8.59 o 
  13  -2   3       16.90       20.86      9.29 o 
 -13  -1   3        0.12        6.66      6.32 o 
 -12  -1   3       47.79       48.01      5.52 o 
 -11  -1   3      104.26      104.82      6.01 o 
 -10  -1   3      244.54      237.76      6.51 o 
  -9  -1   3       19.86       29.62      6.14 o 
  -8  -1   3       13.50       13.88      4.38 o 
  -7  -1   3      931.13      864.64     14.32 o 
  -6  -1   3      193.23      190.27      5.28 o 
  -5  -1   3      592.31      557.08     10.16 o 
  -4  -1   3       78.39       67.36      4.28 o 
  -3  -1   3       11.01        7.54      6.20 o 
  -2  -1   3     8476.65     7960.34     63.81 o 
  -1  -1   3     5875.38     5775.43     23.49 o 
   0  -1   3       92.36       54.52      7.93 o 
   1  -1   3     1006.07      944.38     13.26 o 
   2  -1   3     6067.83     6398.13     48.91 o 
   3  -1   3     2778.74     2939.28     37.69 o 
   4  -1   3     2844.13     2936.22     36.64 o 
   5  -1   3        1.10        3.69      4.95 o 
   6  -1   3      412.59      371.27     10.00 o 
   7  -1   3        8.38       12.60      5.54 o 
   8  -1   3      269.40      284.18      7.33 o 
   9  -1   3       17.47       18.58      7.54 o 
  10  -1   3        0.79        6.66      7.71 o 
  11  -1   3      118.39      127.26      8.94 o 
  12  -1   3        4.44        1.58     10.52 o 
  13  -1   3       68.30       63.98      9.82 o 
 -14   0   3        3.21        9.64      9.47 o 
 -13   0   3       17.47       20.64      7.10 o 
 -12   0   3       25.71       28.76      5.95 o 
 -11   0   3        9.80       11.24      5.70 o 
 -10   0   3       92.84       95.92     11.22 o 
  -9   0   3      322.58      327.02      5.96 o 
  -8   0   3       51.01       40.80      6.14 o 
  -7   0   3       44.80       46.79      3.97 o 
  -6   0   3     2359.61     2311.81     34.52 o 
  -5   0   3      258.90      268.21     10.58 o 
  -4   0   3      176.77      227.72      6.38 o 
  -3   0   3      753.29      686.18      8.44 o 
  -2   0   3    19841.88    17529.13     51.89 o 
  -1   0   3    12505.32    11174.75     71.43 o 
   0   0   3       17.61       15.08      7.24 o 
   1   0   3      665.89      574.17     12.83 o 
   3   0   3     1269.61     1242.82     13.50 o 
   4   0   3      215.86      181.60      6.31 o 
   5   0   3      333.08      311.32      8.76 o 
   6   0   3      442.11      431.04      9.29 o 
   7   0   3        0.80        3.51      4.91 o 
   8   0   3       14.78        7.89      7.19 o 
   9   0   3      375.08      379.51      9.64 o 
  10   0   3       52.64       65.73      8.06 o 
  11   0   3        4.02        9.64      8.41 o 
  12   0   3        4.61       11.04     10.87 o 
 -14   1   3       15.16       15.78      9.29 o 
 -13   1   3        8.25        6.14      6.07 o 
 -12   1   3       32.38       36.40      5.83 o 
 -11   1   3      168.86      173.79      7.01 o 
 -10   1   3       47.94       64.14      9.03 o 
  -9   1   3       36.85       30.50      4.41 o 
  -8   1   3      841.58      872.31     13.32 o 
  -7   1   3     3163.87     3103.71     22.17 o 
  -6   1   3      233.75      246.11      5.83 o 
  -5   1   3      412.32      381.05      5.96 o 
  -4   1   3      572.26      545.68      7.34 o 
  -3   1   3    11285.93    10666.11    210.17 o 
  -2   1   3     6035.53     5851.12     36.17 o 
  -1   1   3     8126.38     7732.31     71.06 o 
   0   1   3     1339.59     1327.11     11.66 o 
   1   1   3      398.17      393.00      7.47 o 
   2   1   3       32.87       42.67      6.20 o 
   3   1   3       16.21       30.68      7.36 o 
   4   1   3       93.84       65.38      5.26 o 
   5   1   3       59.94       75.20      7.54 o 
   6   1   3      346.11      377.58      9.12 o 
   7   1   3      160.72      169.16      8.24 o 
   8   1   3      204.35      206.49      8.76 o 
   9   1   3       45.03       45.75      8.06 o 
  10   1   3        3.23       17.35      7.89 o 
  11   1   3       26.85       38.91      8.59 o 
  12   1   3        0.94       10.17      8.94 o 
 -14   2   3        0.70       -6.66      9.29 o 
 -13   2   3       58.89       52.41      8.59 o 
 -12   2   3       73.93       67.38      6.31 o 
 -11   2   3       42.20       44.51      5.57 o 
 -10   2   3       64.33       58.20      4.03 o 
  -9   2   3      238.94      240.60     13.15 o 
  -8   2   3      195.24      192.45      6.13 o 
  -7   2   3      146.31      129.58      5.83 o 
  -6   2   3      637.74      579.37      6.44 o 
  -5   2   3     1272.57     1173.79     24.80 o 
  -4   2   3      141.30      143.72      4.34 o 
  -3   2   3        8.69        5.86      3.66 o 
  -2   2   3     1148.90     1312.42     16.85 o 
  -1   2   3     4199.49     3928.84     38.89 o 
   0   2   3      753.50      804.73      7.07 o 
   1   2   3      499.03      414.57      6.22 o 
   2   2   3       68.32       50.73      4.47 o 
   3   2   3     2620.33     2632.56     43.11 o 
   4   2   3      841.87      857.53     11.04 o 
   5   2   3     2073.00     2207.79     15.43 o 
   6   2   3     1023.09     1130.10     11.92 o 
   7   2   3      100.49      109.73      7.89 o 
   8   2   3      245.00      241.73      8.94 o 
   9   2   3      273.04      282.22      7.36 o 
  10   2   3       30.73       27.52      5.96 o 
  11   2   3       59.91       57.67      8.76 o 
  12   2   3       12.24       11.92     11.57 o 
 -14   3   3        8.85       13.32      8.76 o 
 -13   3   3       42.05       34.53      8.59 o 
 -12   3   3      112.45      120.25      8.76 o 
 -11   3   3        1.59       11.93      4.47 o 
 -10   3   3       76.98       80.31     10.78 o 
  -9   3   3      252.46      264.69      8.68 o 
  -8   3   3     3415.81     3406.03    129.80 o 
  -7   3   3      243.94      211.30      5.18 o 
  -6   3   3     1565.71     1623.46      9.54 o 
  -5   3   3       49.38       68.52      4.91 o 
  -4   3   3     1649.46     1616.02      8.98 o 
  -3   3   3       82.14      117.38      3.87 o 
  -2   3   3        5.29        4.12      3.53 o 
  -1   3   3     1801.68     1700.46      9.06 o 
   0   3   3     5472.18     5156.82     71.34 o 
   1   3   3      369.49      413.57      4.94 o 
   2   3   3      680.77      701.09      7.23 o 
   3   3   3     3555.63     3561.93     40.49 o 
   4   3   3      383.10      348.64      7.10 o 
   5   3   3       96.20      113.94      7.71 o 
   6   3   3      313.09      304.83      7.19 o 
   7   3   3       28.31       33.48      7.54 o 
   8   3   3        6.43        8.59      7.71 o 
   9   3   3       84.86       86.42      6.31 o 
  10   3   3       77.27       71.87      8.41 o 
  11   3   3        1.07        1.05      9.12 o 
 -14   4   3       11.05        9.64      8.94 o 
 -13   4   3       37.08       42.42      8.76 o 
 -12   4   3       64.52       74.15      8.59 o 
 -11   4   3       23.10       41.72      7.89 o 
 -10   4   3      383.42      377.75      7.54 o 
  -9   4   3        3.94        7.93      4.28 o 
  -8   4   3      254.75      284.83      6.19 o 
  -7   4   3     1503.92     1582.12      8.78 o 
  -6   4   3     5552.20     5774.45     26.38 o 
  -5   4   3      647.18      655.98     10.65 o 
  -4   4   3       56.00       52.50      4.23 o 
  -3   4   3      336.33      436.47      7.97 o 
  -2   4   3     2261.68     2228.64     18.05 o 
  -1   4   3       89.78       81.98      4.01 o 
   0   4   3        1.99        8.06      5.37 o 
   1   4   3     5022.57     5054.28     84.63 o 
   2   4   3      812.23      741.97     19.01 o 
   3   4   3      167.29      174.19      5.84 o 
   4   4   3     1253.81     1307.31      7.84 o 
   5   4   3      330.09      325.75      6.18 o 
   6   4   3      168.85      183.51      7.53 o 
   7   4   3        3.76       11.22      5.43 o 
   8   4   3       17.89       24.37      7.89 o 
   9   4   3        0.48        9.64      7.89 o 
  10   4   3        9.50       -8.76      8.76 o 
  11   4   3        6.20       12.62      6.66 o 
 -14   5   3      105.45       98.34      7.01 o 
 -13   5   3       12.35        5.08      8.41 o 
 -12   5   3      373.74      345.67      7.71 o 
 -11   5   3      208.31      215.26      8.59 o 
 -10   5   3       27.26       25.94      7.36 o 
  -9   5   3        1.74        7.71      5.08 o 
  -8   5   3      946.47      937.98     11.22 o 
  -7   5   3      756.06      743.69      8.68 o 
  -6   5   3        7.78        7.10      5.43 o 
  -5   5   3     2010.11     2073.88     26.56 o 
  -4   5   3      137.04       97.75      4.59 o 
  -3   5   3       84.88       57.77      3.86 o 
  -2   5   3      988.54     1106.29      6.88 o 
  -1   5   3     7211.15     7258.60     99.21 o 
   0   5   3      234.63      205.86      5.85 o 
   1   5   3      139.01      138.67      4.68 o 
   2   5   3     2875.41     2898.49     24.92 o 
   3   5   3     2179.20     2140.24     13.37 o 
   4   5   3      211.06      195.45      4.45 o 
   5   5   3      173.38      187.55      4.57 o 
   6   5   3      571.34      550.55      5.44 o 
   7   5   3       12.93       16.83      5.61 o 
   8   5   3       41.95       37.16      8.24 o 
   9   5   3        2.42       12.97      8.24 o 
  10   5   3       16.57       20.51      8.76 o 
 -14   6   3      106.15       92.03      7.01 o 
 -13   6   3        4.11        6.49      5.96 o 
 -12   6   3       16.70       39.09      7.89 o 
 -11   6   3        1.46        4.56      7.71 o 
 -10   6   3      328.79      323.94      8.59 o 
  -9   6   3      378.93      409.31      8.94 o 
  -8   6   3      304.47      299.69      7.00 o 
  -7   6   3       39.42       49.68      5.60 o 
  -6   6   3      317.03      264.80      5.51 o 
  -5   6   3       62.15       81.22     10.25 o 
  -4   6   3       53.34       34.66      5.27 o 
  -3   6   3      684.83      629.72      7.00 o 
  -2   6   3     3990.25     3969.19     53.20 o 
  -1   6   3      123.76      144.32      3.04 o 
   0   6   3      161.03      174.79      7.35 o 
   1   6   3      261.23      208.02      7.34 o 
   2   6   3       19.33       11.39      4.15 o 
   3   6   3      248.68      240.76      4.19 o 
   4   6   3       43.35       52.03      5.46 o 
   5   6   3       20.97       36.40     10.19 o 
   6   6   3       85.28       91.01      5.04 o 
   7   6   3       46.83       53.03      6.70 o 
   8   6   3       37.82       37.86      5.96 o 
   9   6   3       18.31       23.31      8.41 o 
  10   6   3        4.87       19.98      9.12 o 
 -14   7   3       45.20       40.67      9.12 o 
 -13   7   3      105.35      104.65      8.94 o 
 -12   7   3      328.39      318.85      9.29 o 
 -11   7   3       21.53       35.41      7.54 o 
 -10   7   3      251.78      241.03      8.59 o 
  -9   7   3       24.81       26.41      5.93 o 
  -8   7   3        9.97        7.96      4.11 o 
  -7   7   3       15.46       21.25      4.40 o 
  -6   7   3      449.03      465.34      7.98 o 
  -5   7   3      958.62      939.86      7.33 o 
  -4   7   3      595.27      609.33     11.57 o 
  -3   7   3     1991.20     2000.43     28.55 o 
  -2   7   3      472.83      560.93      7.59 o 
  -1   7   3      497.59      457.86      5.70 o 
   0   7   3     1716.89     1749.79     21.60 o 
   1   7   3       22.44       17.65      4.64 o 
   2   7   3      267.82      267.02      4.99 o 
   3   7   3       30.41       30.63      3.68 o 
   4   7   3        2.34        1.66      3.79 o 
   5   7   3      411.66      408.55     10.09 o 
   6   7   3      362.69      354.75      5.96 o 
   7   7   3      127.15      129.94      5.11 o 
   8   7   3        5.30       14.55      8.41 o 
   9   7   3       15.08       26.64      8.76 o 
 -14   8   3        1.14        7.01      8.94 o 
 -13   8   3       89.80       71.52      8.76 o 
 -12   8   3        0.32        1.93      7.89 o 
 -11   8   3      377.76      369.34      9.29 o 
 -10   8   3      666.85      676.49      8.59 o 
  -9   8   3     1380.59     1350.52     43.12 o 
  -8   8   3        6.98        8.90      5.08 o 
  -7   8   3      851.92      904.29      7.26 o 
  -6   8   3      544.25      531.97     30.41 o 
  -5   8   3      471.92      477.88      6.56 o 
  -4   8   3      325.59      316.22      5.43 o 
  -3   8   3     1558.53     1537.19     15.32 o 
  -2   8   3      242.29      242.82      3.54 o 
  -1   8   3      278.07      282.51      4.46 o 
   0   8   3      754.43      770.06      5.86 o 
   1   8   3      773.02      754.00      7.13 o 
   2   8   3      197.52      187.78      4.10 o 
   3   8   3      154.05      145.53      7.03 o 
   4   8   3      153.65      157.98      9.26 o 
   5   8   3      234.41      235.68      5.38 o 
   6   8   3       18.32       13.28      4.93 o 
   7   8   3       29.35       30.03      4.33 o 
   8   8   3      143.40      145.49      9.47 o 
 -14   9   3        2.32        2.10      6.14 o 
 -13   9   3       18.41       26.29      8.59 o 
 -12   9   3       10.82       14.72      5.78 o 
 -11   9   3      179.81      190.03     13.06 o 
 -10   9   3      288.63      283.23      7.19 o 
  -9   9   3      107.10      126.81      9.73 o 
  -8   9   3      168.00      173.06      6.40 o 
  -7   9   3      146.70      149.63      4.73 o 
  -6   9   3      368.55      355.25     20.42 o 
  -5   9   3     2052.37     2067.71      9.43 o 
  -4   9   3      942.53      938.25     14.27 o 
  -3   9   3        0.96       -1.66      3.17 o 
  -2   9   3       29.00       40.85      4.62 o 
  -1   9   3      609.97      604.15      5.76 o 
   0   9   3       94.49       95.27      3.85 o 
   1   9   3      170.80      156.81      6.01 o 
   2   9   3      800.57      781.44     12.11 o 
   3   9   3        7.39        5.91      3.35 o 
   4   9   3       44.66       42.77      3.97 o 
   5   9   3       30.24       46.55      5.85 o 
   6   9   3      446.30      424.15      7.42 o 
   7   9   3      193.30      197.74      5.65 o 
 -14  10   3        9.94        9.64      6.49 o 
 -13  10   3      174.32      184.93      9.29 o 
 -12  10   3        0.93       11.57      8.41 o 
 -11  10   3       19.81       17.28      6.71 o 
 -10  10   3      127.64      134.19      6.49 o 
  -9  10   3       69.23       62.12      5.82 o 
  -8  10   3      198.72      175.37      8.94 o 
  -7  10   3      769.84      812.48      8.15 o 
  -6  10   3     1043.47     1062.36      7.37 o 
  -5  10   3        2.13        1.99      3.32 o 
  -4  10   3      522.57      543.68      5.02 o 
  -3  10   3      481.65      517.65     15.70 o 
  -2  10   3       53.70       68.68      8.76 o 
  -1  10   3     1504.86     1470.31     29.26 o 
   0  10   3     1438.37     1459.50     25.24 o 
   1  10   3       91.79       96.04      4.02 o 
   2  10   3       30.62       33.87      4.70 o 
   3  10   3       34.48       41.40      5.17 o 
   4  10   3      288.34      300.47     19.09 o 
   5  10   3       18.70       33.34      9.72 o 
   6  10   3       16.30       20.42      3.95 o 
   7  10   3        4.13        6.33      6.18 o 
 -13  11   3       35.70       42.42      8.76 o 
 -12  11   3      149.59      156.32      7.60 o 
 -11  11   3      173.14      164.36      6.91 o 
 -10  11   3        0.43        3.08      6.15 o 
  -9  11   3       28.78       34.99      4.60 o 
  -8  11   3      127.44      135.60      5.69 o 
  -7  11   3       19.08       22.80      3.83 o 
  -6  11   3      144.51      134.96      6.74 o 
  -5  11   3       12.85       33.38      6.22 o 
  -4  11   3      221.95      216.83      3.90 o 
  -3  11   3      618.68      579.66     19.01 o 
  -2  11   3      139.46      165.32      3.82 o 
  -1  11   3        4.79        6.92      4.34 o 
   0  11   3       87.73       89.84      6.92 o 
   1  11   3      198.52      190.35      7.01 o 
   2  11   3      838.56      857.19     10.33 o 
   3  11   3        5.82        7.14      4.31 o 
   4  11   3       48.64       57.49      6.07 o 
   5  11   3       24.70       26.71      5.09 o 
   6  11   3       25.17       24.71      5.68 o 
 -13  12   3       19.37       18.95      5.28 o 
 -12  12   3       10.91       12.18      5.36 o 
 -11  12   3        1.45       -5.09      5.10 o 
 -10  12   3       49.18       55.68      4.82 o 
  -9  12   3       39.15       39.44      4.08 o 
  -8  12   3        1.98       11.00      3.85 o 
  -7  12   3      232.10      232.62      7.40 o 
  -6  12   3       35.41       40.43      4.45 o 
  -5  12   3        1.09       -1.64      3.47 o 
  -4  12   3      250.59      243.79      3.81 o 
  -3  12   3      635.86      628.86     14.44 o 
  -2  12   3      429.31      438.74     16.65 o 
  -1  12   3       23.12       31.41      5.52 o 
   0  12   3      796.46      746.40      7.27 o 
   1  12   3      137.43      123.87      8.76 o 
   2  12   3      212.55      215.59      5.38 o 
   3  12   3      100.60      103.68     12.80 o 
   4  12   3       34.50       38.42      5.16 o 
   5  12   3        1.38        4.31      4.55 o 
 -12  13   3       19.45       24.99      4.60 o 
 -11  13   3        7.34        3.56      5.23 o 
 -10  13   3        2.69       -1.52      4.19 o 
  -9  13   3       44.14       44.95      3.78 o 
  -8  13   3       17.75       23.91      3.57 o 
  -7  13   3       73.93       69.94      7.48 o 
  -6  13   3      382.19      366.20      6.45 o 
  -5  13   3      475.05      453.72     12.41 o 
  -4  13   3      364.35      371.05     11.48 o 
  -3  13   3      100.93       85.95      4.79 o 
  -2  13   3      535.20      507.99      7.23 o 
  -1  13   3      502.12      474.33     10.45 o 
   0  13   3        1.74        3.59      9.20 o 
   1  13   3       62.75       57.10      9.12 o 
   2  13   3       65.43       63.81      3.99 o 
   3  13   3        1.48        8.19      4.99 o 
   4  13   3       36.66       36.85      5.39 o 
 -12  14   3        1.02        9.84      4.50 o 
 -11  14   3      136.23      128.63      7.86 o 
 -10  14   3      371.19      366.86     10.28 o 
  -9  14   3      137.32      138.69      8.63 o 
  -8  14   3       11.86       20.25      4.06 o 
  -7  14   3      261.27      254.13      4.18 o 
  -6  14   3       91.64       82.60      6.04 o 
  -5  14   3        1.60        5.01      8.61 o 
  -4  14   3      159.25      164.94      4.48 o 
  -3  14   3      471.76      457.00      5.18 o 
  -2  14   3       10.99        6.63      6.00 o 
  -1  14   3       43.82       43.87      4.53 o 
   0  14   3       72.53       75.78      4.60 o 
   1  14   3      101.67       98.32      5.22 o 
   2  14   3        2.88        8.99      5.13 o 
   3  14   3       22.11       20.34      5.43 o 
 -11  15   3        3.07        7.67      5.46 o 
 -10  15   3       51.67       54.82      4.59 o 
  -9  15   3      303.77      285.77      4.70 o 
  -8  15   3       56.08       66.49      5.03 o 
  -7  15   3        2.93       10.82      4.08 o 
  -6  15   3      153.61      164.53      4.18 o 
  -5  15   3      523.33      551.05     10.05 o 
  -4  15   3       37.58       53.77      5.32 o 
  -3  15   3        0.26        2.88      3.74 o 
  -2  15   3       65.51       70.55      4.46 o 
  -1  15   3       37.30       40.42      4.38 o 
   0  15   3        3.95        0.27      5.55 o 
   1  15   3       89.23       99.45      4.95 o 
  -9  16   3        0.27        5.49      4.76 o 
  -8  16   3       41.25       49.00      5.26 o 
  -7  16   3       35.44       29.15      4.47 o 
  -6  16   3        0.67       -5.52      5.52 o 
  -5  16   3        3.36       11.42      8.34 o 
  -4  16   3       66.33       79.86      5.97 o 
  -3  16   3       20.72       33.02      4.52 o 
  -2  16   3       15.60       19.70      4.06 o 
  -1  16   3        0.50        9.47      5.26 o 
  -6  17   3       24.23        8.06      9.12 o 
   2 -18   4       47.69       57.35      9.20 o 
   3 -18   4        8.61       14.64     11.31 o 
   4 -18   4      138.49      127.12     12.62 o 
   5 -18   4       61.62       55.65      5.51 o 
   6 -18   4        0.70        2.47     12.10 o 
  -1 -17   4       14.80       18.22      5.41 o 
   0 -17   4       12.31       15.18      5.25 o 
   1 -17   4       24.60       32.50      5.12 o 
   2 -17   4       52.30       49.27      5.21 o 
   3 -17   4       13.50       -2.23      5.03 o 
   4 -17   4       12.42       21.21      8.41 o 
   5 -17   4      124.78      110.82      5.38 o 
   6 -17   4      133.87      132.95     35.32 o 
   7 -17   4       18.75        9.39      6.32 o 
   8 -17   4        5.15        6.78      8.24 o 
  -3 -16   4        4.65       12.12      5.78 o 
  -2 -16   4        4.03        5.83      6.26 o 
  -1 -16   4      142.44      147.30      9.90 o 
   0 -16   4       58.84       61.78      4.99 o 
   1 -16   4      220.90      194.34     11.74 o 
   2 -16   4        4.61       -4.27      4.27 o 
   3 -16   4      157.04      150.65      8.94 o 
   4 -16   4      117.08      110.23      5.10 o 
   5 -16   4       16.86       26.29      9.99 o 
   6 -16   4        1.61        3.07      5.95 o 
   7 -16   4        5.44        4.82      5.08 o 
   8 -16   4        5.64       -2.86      4.33 o 
   9 -16   4        3.11        4.33      5.48 o 
  -4 -15   4      114.88      104.70      7.27 o 
  -3 -15   4       13.59       21.02      6.13 o 
  -2 -15   4        5.15        9.34     10.87 o 
  -1 -15   4      132.95      147.43      5.25 o 
   0 -15   4        2.12        4.61      4.56 o 
   1 -15   4      451.84      437.43     13.67 o 
   2 -15   4      350.51      351.67      5.68 o 
   3 -15   4      152.96      163.28      5.95 o 
   4 -15   4       14.26       22.70     13.85 o 
   5 -15   4       93.56       93.14      7.45 o 
   6 -15   4      151.50      157.56     13.85 o 
   7 -15   4       73.27       80.40      4.99 o 
   8 -15   4      195.96      220.52      7.63 o 
   9 -15   4       12.11       22.13      4.64 o 
  10 -15   4      110.41      111.91      7.46 o 
  -5 -14   4       18.43       19.77      4.54 o 
  -4 -14   4      196.03      194.08      9.51 o 
  -3 -14   4      496.25      508.70      6.28 o 
  -2 -14   4       42.67       52.86      6.92 o 
  -1 -14   4      757.19      718.54     19.62 o 
   0 -14   4     1131.04     1078.60     61.00 o 
   1 -14   4      287.90      299.02      6.19 o 
   2 -14   4        5.70        8.86      3.90 o 
   3 -14   4       26.02       14.23      4.40 o 
   4 -14   4       96.58      102.11      7.89 o 
   5 -14   4       82.68       83.70      5.78 o 
   6 -14   4       68.88       76.62      5.83 o 
   7 -14   4       84.98       63.69      4.92 o 
   8 -14   4       45.96       45.75      5.96 o 
   9 -14   4       16.38       20.53      4.93 o 
  10 -14   4      153.31      151.72     13.94 o 
  11 -14   4       62.97       64.94      6.09 o 
  -7 -13   4       26.26       24.19      9.47 o 
  -6 -13   4        0.82        7.53      4.84 o 
  -5 -13   4       23.71       24.43      4.29 o 
  -4 -13   4       10.43       10.58      4.21 o 
  -3 -13   4       76.97       82.43      6.33 o 
  -2 -13   4      219.46      200.01      5.74 o 
  -1 -13   4       57.11       46.58      4.13 o 
   0 -13   4      191.97      179.64      4.36 o 
   1 -13   4      200.29      196.02      7.26 o 
   2 -13   4      225.52      234.69      5.89 o 
   3 -13   4      239.61      263.15     12.80 o 
   4 -13   4      230.08      211.19      5.01 o 
   5 -13   4      447.35      440.33      9.29 o 
   6 -13   4      112.21      103.60      6.49 o 
   7 -13   4        1.81       -7.89      7.89 o 
   8 -13   4       62.28       53.81      8.41 o 
   9 -13   4       39.51       45.53     10.87 o 
  10 -13   4      109.73      117.92      6.32 o 
  11 -13   4       30.93       28.06      7.98 o 
  12 -13   4        1.60        3.65      6.63 o 
  -7 -12   4       59.00       52.97      5.23 o 
  -6 -12   4       16.66       22.96      5.33 o 
  -5 -12   4       48.59       52.22      6.53 o 
  -4 -12   4      200.97      189.27      5.06 o 
  -3 -12   4      106.00      109.30      4.15 o 
  -2 -12   4       50.35       43.44      4.31 o 
  -1 -12   4      124.69      135.57      3.72 o 
   0 -12   4     1047.84     1037.19     10.17 o 
   1 -12   4      889.11      854.97     10.81 o 
   2 -12   4      360.67      351.48      5.39 o 
   3 -12   4      160.92      148.30      7.89 o 
   4 -12   4      329.55      344.45      8.59 o 
   5 -12   4      119.38       95.53      5.78 o 
   6 -12   4      159.51      156.71      8.41 o 
   7 -12   4      172.09      177.92      6.49 o 
   8 -12   4        1.24       -5.96      5.96 o 
   9 -12   4        8.49       21.29      5.76 o 
  10 -12   4       42.68       40.04      7.10 o 
  11 -12   4       60.45       65.24      5.25 o 
  12 -12   4        5.02        8.91      5.28 o 
  -8 -11   4       33.27       25.87      4.47 o 
  -7 -11   4        1.54        3.80      4.23 o 
  -6 -11   4      151.30      164.64      4.61 o 
  -5 -11   4       54.10       52.49      4.72 o 
  -4 -11   4       92.83       94.41      7.09 o 
  -3 -11   4       14.52       18.21      3.39 o 
  -2 -11   4      298.28      324.72      9.69 o 
  -1 -11   4       67.31       78.17      3.54 o 
   0 -11   4       29.59       28.63      5.34 o 
   1 -11   4      394.52      385.20     13.36 o 
   2 -11   4      208.23      224.56      5.00 o 
   3 -11   4      358.26      363.73      7.01 o 
   4 -11   4       66.74       66.08      7.36 o 
   5 -11   4      165.96      157.76      6.14 o 
   6 -11   4      362.27      340.59      7.01 o 
   7 -11   4      101.51       95.71      8.41 o 
   8 -11   4      272.89      258.55      6.84 o 
   9 -11   4      198.70      207.06     16.13 o 
  10 -11   4       37.60       36.51      5.89 o 
  11 -11   4        6.39        9.99      5.89 o 
  12 -11   4       11.30       10.38      6.19 o 
  -9 -10   4       18.80       17.08      5.23 o 
  -8 -10   4      166.40      165.64      8.47 o 
  -7 -10   4      258.93      281.68      7.56 o 
  -6 -10   4        1.42        0.17      3.60 o 
  -5 -10   4       13.31       26.55      5.39 o 
  -4 -10   4      507.29      543.65     17.37 o 
  -3 -10   4      180.82      175.00      4.72 o 
  -2 -10   4      257.46      216.31      3.64 o 
  -1 -10   4      237.23      236.21      6.67 o 
   0 -10   4     1291.65     1299.28     30.40 o 
   1 -10   4        7.82        0.44      8.50 o 
   2 -10   4     1247.57     1238.85     16.13 o 
   3 -10   4     1964.77     1891.57     11.92 o 
   4 -10   4     1247.21     1197.41      9.99 o 
   5 -10   4      163.57      165.30      8.06 o 
   6 -10   4      126.42      121.30      8.06 o 
   7 -10   4      864.06      810.90     10.34 o 
   8 -10   4      290.53      268.49      5.34 o 
   9 -10   4      173.82      186.23      6.13 o 
  10 -10   4        6.90       11.22      8.24 o 
  11 -10   4      121.89      136.85      6.26 o 
  12 -10   4        6.38        3.28      5.09 o 
  13 -10   4        5.28       10.48      5.40 o 
 -10  -9   4       69.61       71.00      4.93 o 
  -9  -9   4       28.47       28.65      5.16 o 
  -8  -9   4        4.50        7.65      4.86 o 
  -7  -9   4       26.39       21.65      4.72 o 
  -6  -9   4      579.96      565.29      5.15 o 
  -5  -9   4       87.92       86.21      4.09 o 
  -4  -9   4      221.98      227.10      4.81 o 
  -3  -9   4        6.69       16.93      4.27 o 
  -2  -9   4      212.35      230.60      4.98 o 
  -1  -9   4       22.48       11.00      3.52 o 
   0  -9   4      162.50      148.64      4.76 o 
   1  -9   4      609.40      607.01     13.59 o 
   2  -9   4     1824.34     1807.00      8.30 o 
   3  -9   4     1188.74     1158.00     19.11 o 
   4  -9   4     2350.23     2327.87     13.32 o 
   5  -9   4      210.48      228.05      8.59 o 
   6  -9   4     1334.53     1308.02     11.04 o 
   7  -9   4      136.76      129.19      8.41 o 
   8  -9   4      295.92      300.53      6.38 o 
   9  -9   4        5.43        6.00      9.47 o 
  10  -9   4       16.50        6.36      5.57 o 
  11  -9   4        9.22       10.34      5.88 o 
  12  -9   4       16.91       10.59      4.99 o 
  13  -9   4        6.47        8.07      5.71 o 
 -10  -8   4        5.05        9.26      5.13 o 
  -9  -8   4       29.55       29.90      4.98 o 
  -8  -8   4       49.28       57.30      4.79 o 
  -7  -8   4       15.77       20.00      4.63 o 
  -6  -8   4      354.51      340.68      7.42 o 
  -5  -8   4       14.46       13.18      6.77 o 
  -4  -8   4     1290.40     1313.56     24.73 o 
  -3  -8   4      816.09      788.36     23.20 o 
  -2  -8   4      143.37      159.78      4.02 o 
  -1  -8   4     2706.33     2747.33     36.90 o 
   0  -8   4      774.51      809.30      8.50 o 
   1  -8   4      124.84      149.94      5.61 o 
   2  -8   4      204.26      207.52      9.20 o 
   3  -8   4     1269.81     1331.17      8.06 o 
   4  -8   4      265.19      258.55      8.41 o 
   5  -8   4       79.54       78.71      5.78 o 
   6  -8   4      146.89      156.01      6.31 o 
   7  -8   4       22.36       11.22      7.71 o 
   8  -8   4      962.24      961.83     47.77 o 
   9  -8   4      405.05      415.29      6.94 o 
  10  -8   4       31.23       30.08     10.25 o 
  11  -8   4       67.64       70.94      6.07 o 
  12  -8   4        6.51        7.85      5.02 o 
  13  -8   4        3.62        3.47      5.98 o 
 -11  -7   4        0.02        2.48      5.28 o 
 -10  -7   4       76.06       69.44      5.19 o 
  -9  -7   4      143.95      146.97      5.16 o 
  -8  -7   4        0.83        1.32      3.87 o 
  -7  -7   4       65.58       73.51      4.62 o 
  -6  -7   4       16.97       18.24      3.74 o 
  -5  -7   4     1734.69     1742.54      7.96 o 
  -4  -7   4      127.55      124.09      4.14 o 
  -3  -7   4      981.23      954.01      6.37 o 
  -2  -7   4       34.45       26.57      5.27 o 
  -1  -7   4       36.69       71.81      4.66 o 
   0  -7   4     1190.00     1297.46      8.21 o 
   1  -7   4     3787.61     4037.48     45.14 o 
   2  -7   4      658.23      632.75      7.07 o 
   3  -7   4       14.28       14.27      4.05 o 
   4  -7   4       51.60       30.50      7.19 o 
   5  -7   4      491.60      513.60      9.82 o 
   6  -7   4      600.37      621.23     10.17 o 
   7  -7   4      613.60      581.09     21.12 o 
   8  -7   4      206.01      216.51      6.13 o 
   9  -7   4      460.99      461.35     17.27 o 
  10  -7   4        0.47        3.38      5.94 o 
  11  -7   4      126.95      119.29      5.68 o 
  12  -7   4       25.78       33.53      5.02 o 
  13  -7   4      108.60       98.04      6.39 o 
 -12  -6   4        5.78        2.08      6.62 o 
 -11  -6   4        6.25        7.87      5.23 o 
 -10  -6   4       54.17       44.35      5.00 o 
  -9  -6   4       46.43       43.11      4.65 o 
  -8  -6   4       15.69       14.11      6.01 o 
  -7  -6   4      255.50      237.47      9.72 o 
  -6  -6   4      233.08      240.86      6.28 o 
  -5  -6   4      996.83      997.25      6.78 o 
  -4  -6   4      165.42      151.53      6.30 o 
  -3  -6   4       20.46       17.07      3.70 o 
  -2  -6   4     4475.75     4625.56     31.73 o 
  -1  -6   4      872.88      801.77     17.35 o 
   0  -6   4      463.65      449.82      6.19 o 
   1  -6   4     2243.70     2333.00     10.83 o 
   2  -6   4        8.19       55.53     13.50 o 
   3  -6   4      166.50      277.66      6.22 o 
   4  -6   4       31.66       86.07      7.89 o 
   5  -6   4      307.31      312.72      9.12 o 
   6  -6   4      990.31      958.67     12.10 o 
   7  -6   4        3.77       10.80      5.33 o 
   8  -6   4      377.67      412.97      7.00 o 
   9  -6   4      123.38      128.03      6.01 o 
  10  -6   4       25.84       29.21      5.64 o 
  11  -6   4       45.38       48.71      5.49 o 
  12  -6   4       61.03       55.84      5.50 o 
  13  -6   4       33.11       43.09      6.42 o 
 -12  -5   4       13.39       27.65      6.90 o 
 -11  -5   4      189.66      157.17      6.81 o 
 -10  -5   4        8.42       10.27      4.62 o 
  -9  -5   4       15.34       16.65      3.99 o 
  -8  -5   4       14.69       14.24      4.52 o 
  -7  -5   4        1.82        6.82      3.98 o 
  -6  -5   4     1430.96     1375.87     10.50 o 
  -5  -5   4       27.88       15.28      4.32 o 
  -4  -5   4     1025.75     1108.71      6.98 o 
  -3  -5   4     3480.06     3692.26    104.21 o 
  -2  -5   4     2489.98     2389.82     21.74 o 
  -1  -5   4      644.00      688.35     10.17 o 
   0  -5   4        2.84        8.16      4.54 o 
   1  -5   4     2142.89     2097.78     10.96 o 
   2  -5   4      671.00      644.41      7.56 o 
   3  -5   4       86.08       83.35      5.45 o 
   4  -5   4      288.88      269.25      8.94 o 
   5  -5   4      911.20      938.51     12.45 o 
   6  -5   4      554.30      537.27     10.52 o 
   7  -5   4      630.83      608.86      7.87 o 
   8  -5   4     1997.83     2040.76     55.48 o 
   9  -5   4      189.07      190.27      6.38 o 
  10  -5   4       28.27       32.79      5.22 o 
  11  -5   4       21.40       20.26      5.47 o 
  12  -5   4      189.24      179.86      6.95 o 
  13  -5   4        0.08        3.71      6.93 o 
 -12  -4   4      131.12      127.05      6.82 o 
 -11  -4   4      151.62      140.39      7.54 o 
 -10  -4   4       84.66       73.35      4.19 o 
  -9  -4   4       23.46       34.24      4.55 o 
  -8  -4   4     6691.61     6520.57     96.41 o 
  -7  -4   4      598.61      595.65      7.89 o 
  -6  -4   4      178.96      172.39      6.22 o 
  -5  -4   4      272.20      266.79      4.64 o 
  -4  -4   4     1084.38     1099.31      7.00 o 
  -3  -4   4      105.10      102.19      5.61 o 
  -2  -4   4      458.48      385.39      5.70 o 
  -1  -4   4      139.10      182.48      6.26 o 
   0  -4   4     4908.57     4859.37     94.83 o 
   1  -4   4      755.85      787.84      8.14 o 
   2  -4   4     6685.54     6878.94     72.92 o 
   3  -4   4     5653.73     5847.20     38.39 o 
   4  -4   4     4444.37     4524.62     25.07 o 
   5  -4   4     1176.90     1292.60     14.90 o 
   6  -4   4      277.55      294.58      6.69 o 
   7  -4   4      555.83      553.21      8.12 o 
   8  -4   4      117.50      118.22      6.13 o 
   9  -4   4       33.59       33.65      4.85 o 
  10  -4   4       20.83       28.63      5.18 o 
  11  -4   4        0.14        3.84      5.38 o 
  12  -4   4        1.35        0.22      8.06 o 
  13  -4   4       30.23       35.76      9.47 o 
 -13  -3   4       21.72       20.06      6.51 o 
 -12  -3   4        0.62        4.50      6.01 o 
 -11  -3   4        1.97        6.91      5.76 o 
 -10  -3   4      488.51      464.75     12.88 o 
  -9  -3   4      165.88      174.07      5.58 o 
  -8  -3   4        6.42        4.81      4.38 o 
  -7  -3   4      659.37      626.56     17.21 o 
  -6  -3   4      533.49      498.32      5.48 o 
  -5  -3   4     1555.32     1822.81     30.87 o 
  -4  -3   4      116.06      160.84      5.70 o 
  -3  -3   4      701.82      760.09     17.62 o 
  -2  -3   4      179.42      158.94     21.03 o 
  -1  -3   4       65.45       36.15      5.14 o 
   0  -3   4      131.36      118.30      6.63 o 
   1  -3   4     1472.83     1732.97     12.15 o 
   2  -3   4     4845.59     5260.83     20.33 o 
   3  -3   4      544.33      596.55      9.38 o 
   4  -3   4     9155.23     9391.23     40.32 o 
   5  -3   4      321.75      323.74      7.89 o 
   6  -3   4      166.73      183.98      7.06 o 
   7  -3   4        5.71       10.96      6.57 o 
   8  -3   4      194.95      196.59      7.62 o 
   9  -3   4       45.93       55.46      5.41 o 
  10  -3   4      103.62      104.64      6.40 o 
  11  -3   4       14.29        7.89      8.24 o 
  12  -3   4        3.92        4.03     10.52 o 
  13  -3   4        0.56        8.59     11.57 o 
 -13  -2   4       26.63       26.11      6.51 o 
 -12  -2   4      165.58      157.68      6.63 o 
 -11  -2   4       57.20       72.55     12.18 o 
 -10  -2   4       15.31       16.64      5.51 o 
  -9  -2   4       11.39       16.97      4.38 o 
  -8  -2   4      115.94      117.05      4.91 o 
  -7  -2   4       82.49       95.51      6.48 o 
  -6  -2   4     2054.63     2289.30     16.19 o 
  -5  -2   4       92.69       80.82      4.62 o 
  -4  -2   4     7029.76     6777.02    143.04 o 
  -3  -2   4      145.37      154.06      5.39 o 
  -2  -2   4       11.03       27.44      4.34 o 
  -1  -2   4       73.99       48.27      8.06 o 
   0  -2   4     3615.01     3413.55     17.11 o 
   1  -2   4     1884.00     1922.82     13.94 o 
   2  -2   4     1730.56     1720.00     14.07 o 
   3  -2   4     3164.30     3006.39     21.03 o 
   4  -2   4      117.68      126.74     10.69 o 
   5  -2   4     2996.97     3276.48     21.87 o 
   6  -2   4       65.75       83.80      4.51 o 
   7  -2   4      881.96      866.23     23.69 o 
   8  -2   4        0.38       -4.25      5.87 o 
   9  -2   4       18.13       17.88      7.54 o 
  10  -2   4        7.51       11.04      7.71 o 
  11  -2   4      141.88      136.03      9.12 o 
  12  -2   4       23.21       20.86      8.94 o 
 -14  -1   4       10.30        4.03      6.69 o 
 -13  -1   4       29.03       25.99      6.13 o 
 -12  -1   4        1.63        6.96      5.76 o 
 -11  -1   4       79.13       79.91      8.68 o 
 -10  -1   4      148.75      146.34      6.40 o 
  -9  -1   4      114.65      114.23      5.00 o 
  -8  -1   4        1.29        2.98      4.44 o 
  -7  -1   4      153.32      125.87      4.34 o 
  -6  -1   4     1201.06     1204.12     20.52 o 
  -5  -1   4     1250.39     1272.72     25.01 o 
  -4  -1   4     1253.73     1268.76      8.68 o 
  -3  -1   4     3675.83     3574.43    106.49 o 
  -2  -1   4        3.40        6.58      6.13 o 
  -1  -1   4     3834.79     3549.51     53.64 o 
   0  -1   4      192.36      212.42      7.25 o 
   1  -1   4      381.99      345.31      8.30 o 
   2  -1   4      405.64      434.82     10.47 o 
   4  -1   4      257.28      234.54     19.28 o 
   5  -1   4      526.13      591.26      9.99 o 
   6  -1   4      165.01      153.38      7.89 o 
   7  -1   4      127.32      129.54      8.06 o 
   8  -1   4       18.72        9.64      7.36 o 
   9  -1   4      250.47      268.90      9.12 o 
  10  -1   4        5.18        4.03      8.06 o 
  11  -1   4       28.65       28.92      8.59 o 
  12  -1   4       51.22       46.63      9.29 o 
 -14   0   4       13.56       10.08     13.67 o 
 -13   0   4       45.93       63.84      6.38 o 
 -12   0   4       22.97       30.74      5.76 o 
 -11   0   4        4.31        5.86      4.57 o 
 -10   0   4        6.79       10.90      4.31 o 
  -9   0   4      261.81      254.60      6.07 o 
  -8   0   4       98.82       87.83      5.39 o 
  -7   0   4       18.54       17.00      4.28 o 
  -6   0   4     1106.46     1093.97     17.22 o 
  -5   0   4     1948.41     1889.51     35.85 o 
  -4   0   4      189.21      143.87      5.83 o 
  -3   0   4     2901.62     2943.23     37.60 o 
  -2   0   4     4202.18     4218.85     34.27 o 
  -1   0   4     6041.99     5376.82     31.20 o 
   0   0   4       23.04       28.80      4.40 o 
   1   0   4     5718.96     5551.06     27.39 o 
   2   0   4     3894.17     3783.14     42.77 o 
   3   0   4     6557.86     6586.57     24.72 o 
   4   0   4       16.71       29.62      7.01 o 
   5   0   4      398.28      356.19      7.19 o 
   6   0   4      769.97      770.05     10.52 o 
   7   0   4      168.95      177.39      6.49 o 
   8   0   4      100.17       86.94      7.89 o 
   9   0   4       34.15       18.93      7.89 o 
  10   0   4       76.22       78.36      8.41 o 
  11   0   4        0.68       15.08      8.41 o 
  12   0   4      145.62      133.92      9.82 o 
 -14   1   4       71.21       78.33      5.51 o 
 -13   1   4        5.27       11.66      5.95 o 
 -12   1   4        1.44       -3.80      5.76 o 
 -11   1   4        6.19       13.94      5.45 o 
 -10   1   4       51.80       53.48      8.59 o 
  -9   1   4       11.01       15.25      3.84 o 
  -8   1   4      115.23      118.36      5.43 o 
  -7   1   4     2101.47     2056.04     26.56 o 
  -6   1   4     1214.71     1183.81      8.94 o 
  -5   1   4      430.85      418.98      8.52 o 
  -4   1   4     4621.20     4281.45     74.32 o 
  -3   1   4    14794.10    13671.74    175.55 o 
  -2   1   4    12323.74    11504.32    110.00 o 
  -1   1   4        6.42        9.47      3.77 o 
   0   1   4     2988.81     2767.37     33.40 o 
   1   1   4      562.23      506.66      9.60 o 
   2   1   4       19.62       19.14      6.23 o 
   3   1   4      716.30      684.34      9.99 o 
   4   1   4      224.34      187.21      6.14 o 
   5   1   4        1.90        1.40      7.19 o 
   6   1   4      445.59      447.17      7.71 o 
   7   1   4      368.44      331.30      8.76 o 
   8   1   4      397.90      355.67      9.47 o 
   9   1   4       57.76       52.94      5.96 o 
  10   1   4        3.39       15.78      8.06 o 
  11   1   4      109.84      100.27      9.29 o 
  12   1   4       40.47       41.54      9.82 o 
 -14   2   4        0.01       -2.10      6.31 o 
 -13   2   4        5.21       13.58      5.76 o 
 -12   2   4       70.27       72.07      4.99 o 
 -11   2   4       17.33       21.44      5.51 o 
 -10   2   4      130.17      133.69     13.32 o 
  -9   2   4      915.75      919.34      7.44 o 
  -8   2   4     1364.33     1378.65     35.67 o 
  -7   2   4      532.64      580.30     20.25 o 
  -6   2   4      579.44      535.95     21.91 o 
  -5   2   4     1100.38     1115.64     13.86 o 
  -4   2   4      719.17      757.85      9.24 o 
  -3   2   4      591.86      661.35      6.16 o 
  -2   2   4      420.01      523.80      7.51 o 
  -1   2   4      111.80       76.66      4.30 o 
   0   2   4     1222.65     1386.98     24.52 o 
   1   2   4        9.45        7.35      5.27 o 
   2   2   4      666.86      576.13      7.67 o 
   3   2   4      347.37      295.72      8.41 o 
   4   2   4      471.30      477.32      7.71 o 
   5   2   4      116.05      117.45      5.78 o 
   6   2   4       17.17       10.17      5.26 o 
   7   2   4       19.99        4.38      7.71 o 
   8   2   4       48.79       39.27      7.89 o 
   9   2   4       43.12       56.97      8.06 o 
  10   2   4       31.72       46.10      8.41 o 
  11   2   4       27.02       16.13      9.12 o 
 -14   3   4       15.66        5.26      8.76 o 
 -13   3   4        0.69       -8.41      8.41 o 
 -12   3   4       33.88       40.49      4.66 o 
 -11   3   4        6.92        7.45      5.45 o 
 -10   3   4       67.27       72.39     11.48 o 
  -9   3   4       11.01       12.63      4.18 o 
  -8   3   4      491.24      490.34      6.75 o 
  -7   3   4     2078.52     2142.95      9.77 o 
  -6   3   4      239.15      213.63      6.05 o 
  -5   3   4     1262.61     1360.49      8.33 o 
  -4   3   4     7551.52     7526.00     23.87 o 
  -3   3   4     1255.94     1232.66      6.80 o 
  -2   3   4        2.52       11.22      6.22 o 
  -1   3   4     4863.05     5356.92     47.72 o 
   0   3   4     2261.75     2036.55      8.85 o 
   1   3   4       22.58        6.41      5.80 o 
   2   3   4      269.41      291.39      4.91 o 
   3   3   4     1013.12      995.08     12.13 o 
   4   3   4     4818.63     4994.57     20.16 o 
   5   3   4       96.84      125.68      7.71 o 
   6   3   4      162.85      165.30      8.06 o 
   7   3   4       89.72       93.43      5.78 o 
   8   3   4      125.82      132.70      8.41 o 
   9   3   4       12.32       10.34      7.89 o 
  10   3   4       35.93       48.38      8.41 o 
  11   3   4        5.80       15.95      9.29 o 
 -14   4   4        6.49       19.98      8.76 o 
 -13   4   4      136.00      132.17      8.94 o 
 -12   4   4      575.11      561.11     10.52 o 
 -11   4   4        5.17        9.39      5.43 o 
 -10   4   4        6.71        9.29      5.14 o 
  -9   4   4      205.66      208.25      5.83 o 
  -8   4   4      313.72      312.33      6.13 o 
  -7   4   4       16.55       16.55      8.50 o 
  -6   4   4     1128.83     1126.72      7.31 o 
  -5   4   4       26.10       57.34      3.59 o 
  -4   4   4      282.34      396.28      4.62 o 
  -3   4   4       16.23       13.97      3.03 o 
  -2   4   4      844.06      853.31      8.68 o 
  -1   4   4       14.19       33.07      3.74 o 
   0   4   4       64.80       81.82      4.52 o 
   1   4   4      356.19      310.69      5.03 o 
   2   4   4     4230.24     4446.20     59.03 o 
   3   4   4      643.43      706.26      5.92 o 
   4   4   4       16.65       16.53      3.71 o 
   5   4   4      324.68      323.94      8.59 o 
   6   4   4      227.17      233.84      6.31 o 
   7   4   4        5.48        5.78      7.54 o 
   8   4   4       15.42       11.74      8.06 o 
   9   4   4        4.16       20.68      8.41 o 
  10   4   4       32.99       26.12      6.31 o 
 -14   5   4        8.27       12.97      8.94 o 
 -13   5   4       24.29       34.71      8.59 o 
 -12   5   4      176.84      161.27      9.12 o 
 -11   5   4      116.72      113.41      6.14 o 
 -10   5   4       67.63       72.40      7.54 o 
  -9   5   4       10.09       15.13      4.28 o 
  -8   5   4       93.98       88.33      6.49 o 
  -7   5   4      374.38      371.00      9.77 o 
  -6   5   4       45.86       34.25      3.35 o 
  -5   5   4      594.22      548.90      5.78 o 
  -4   5   4       11.85       13.50      4.17 o 
  -3   5   4     5421.51     5391.68     15.39 o 
  -2   5   4     3166.63     3379.67     18.50 o 
  -1   5   4      283.18      234.82      5.72 o 
   0   5   4     1212.87     1208.73     17.66 o 
   1   5   4       80.80       66.43      3.79 o 
   2   5   4       66.14       74.69      3.70 o 
   3   5   4     2385.54     2365.71     15.10 o 
   4   5   4      822.70      825.43     11.64 o 
   5   5   4       19.00       23.47      4.36 o 
   6   5   4       11.55        6.14      7.19 o 
   7   5   4      183.36      168.81      8.59 o 
   8   5   4      104.48      108.51      8.59 o 
   9   5   4       17.63       19.11      5.96 o 
  10   5   4       17.91       16.13      8.94 o 
 -14   6   4       35.49       49.96      8.59 o 
 -13   6   4      287.96      254.52      9.47 o 
 -12   6   4      297.91      296.94      9.12 o 
 -11   6   4      147.95      144.62      8.41 o 
 -10   6   4        7.39        2.80      7.19 o 
  -9   6   4      128.14      124.81      7.71 o 
  -8   6   4      438.29      422.76      7.38 o 
  -7   6   4       38.31       45.88      5.20 o 
  -6   6   4     1937.68     1790.85     28.31 o 
  -5   6   4      530.88      523.03      5.63 o 
  -4   6   4       50.42       60.10      5.41 o 
  -3   6   4     1240.33     1312.55     32.65 o 
  -2   6   4     3201.94     3333.09     11.34 o 
  -1   6   4      647.69      687.97      5.20 o 
   0   6   4       89.49       99.96      3.22 o 
   1   6   4      796.10      814.47      5.37 o 
   2   6   4      589.14      589.79     12.69 o 
   3   6   4      809.45      796.42     10.42 o 
   4   6   4       81.16       79.05      3.71 o 
   5   6   4      551.25      570.93     10.09 o 
   6   6   4       56.32       80.28      7.89 o 
   7   6   4       22.77       23.84      8.06 o 
   8   6   4        3.93       14.02      8.06 o 
   9   6   4       26.89       26.82      8.94 o 
 -14   7   4        0.83        2.98      8.94 o 
 -13   7   4       54.03       54.69      8.59 o 
 -12   7   4       82.41       88.70      6.14 o 
 -11   7   4       21.59       27.35      7.54 o 
 -10   7   4       43.69       59.60      7.54 o 
  -9   7   4       49.28       44.53      6.02 o 
  -8   7   4      130.38      131.70      6.05 o 
  -7   7   4      453.97      438.79      6.10 o 
  -6   7   4      194.31      190.75      5.75 o 
  -5   7   4      767.13      774.99     10.61 o 
  -4   7   4      728.22      736.19     11.33 o 
  -3   7   4     1907.11     1961.77     33.03 o 
  -2   7   4      857.41      899.23      7.10 o 
  -1   7   4      356.46      333.58      9.06 o 
   0   7   4      912.12      943.84      5.48 o 
   1   7   4      389.70      411.87      4.76 o 
   2   7   4      204.48      204.49      5.28 o 
   3   7   4        2.08        5.06      3.23 o 
   4   7   4       49.55       54.51      3.64 o 
   5   7   4       41.74       44.03      4.51 o 
   6   7   4      128.00      125.54      4.07 o 
   7   7   4       62.33       62.05      5.96 o 
   8   7   4        0.18       12.97      8.59 o 
   9   7   4        4.82       19.63      9.29 o 
 -14   8   4       44.47       49.43      6.49 o 
 -13   8   4       40.74       46.10      8.59 o 
 -12   8   4        9.67       21.21      8.24 o 
 -11   8   4      108.23      102.02      8.06 o 
 -10   8   4        0.94       14.20      7.36 o 
  -9   8   4      127.14      132.12      6.27 o 
  -8   8   4       44.14       37.08      4.38 o 
  -7   8   4      724.66      720.45      7.49 o 
  -6   8   4      653.93      655.85     38.65 o 
  -5   8   4     2634.14     2544.16     10.36 o 
  -4   8   4       45.05       60.44      5.78 o 
  -3   8   4       50.79       49.34      3.68 o 
  -2   8   4       52.19       50.26      3.16 o 
  -1   8   4      138.68      141.41      4.60 o 
   0   8   4       73.62       83.78      3.45 o 
   1   8   4     1289.29     1317.33     17.05 o 
   2   8   4      121.20      120.21      3.62 o 
   3   8   4      365.59      348.71      5.44 o 
   4   8   4      372.88      367.99      4.88 o 
   5   8   4       32.86       36.72      3.89 o 
   6   8   4        6.57       11.48      4.02 o 
   7   8   4       95.09       86.24      8.76 o 
   8   8   4       49.79       58.72      8.94 o 
 -14   9   4       63.84       50.48      9.29 o 
 -13   9   4       42.69       31.03      8.41 o 
 -12   9   4       16.36       20.86      8.24 o 
 -11   9   4       13.98        5.08      7.89 o 
 -10   9   4      124.49      138.52     12.10 o 
  -9   9   4       22.45       21.91      4.31 o 
  -8   9   4      885.55      928.95     37.25 o 
  -7   9   4      487.11      497.18      6.00 o 
  -6   9   4      485.87      489.23      8.15 o 
  -5   9   4      382.99      414.36      5.76 o 
  -4   9   4     3161.27     3132.24    103.68 o 
  -3   9   4      231.70      225.38      4.83 o 
  -2   9   4       41.44       30.13      3.12 o 
  -1   9   4       86.90       77.89      3.64 o 
   0   9   4     1383.95     1430.82     25.60 o 
   1   9   4       61.53       54.86      3.19 o 
   2   9   4      140.74      145.67      4.10 o 
   3   9   4      102.99      115.19      3.63 o 
   4   9   4      128.07      129.09      3.97 o 
   5   9   4      340.84      323.76     10.63 o 
   6   9   4       27.60       34.78      4.73 o 
   7   9   4       64.83       87.47      9.12 o 
 -14  10   4        4.02       18.76      6.31 o 
 -13  10   4       90.57       88.52      6.49 o 
 -12  10   4      120.07      121.13      6.31 o 
 -11  10   4       26.23       24.11      5.30 o 
 -10  10   4       66.38       76.60      6.11 o 
  -9  10   4       97.04       99.50      4.77 o 
  -8  10   4      246.65      254.63      6.11 o 
  -7  10   4      181.28      183.01      5.75 o 
  -6  10   4      830.12      864.66     25.68 o 
  -5  10   4        3.78       -0.64      5.78 o 
  -4  10   4        4.50        6.55      4.49 o 
  -3  10   4      115.83      103.15      4.04 o 
  -2  10   4     2374.99     2349.98     33.86 o 
  -1  10   4        0.54       -2.63      3.38 o 
   0  10   4      123.37      117.69      4.84 o 
   1  10   4      716.18      729.74      6.91 o 
   2  10   4      219.20      215.59      4.30 o 
   3  10   4        5.95        5.52      3.63 o 
   4  10   4       61.91       62.83      3.90 o 
   5  10   4       82.70       81.12      4.32 o 
   6  10   4       87.33       88.35      5.62 o 
 -13  11   4       10.33       25.42      8.41 o 
 -12  11   4      109.48      103.42      6.49 o 
 -11  11   4      118.45      110.04      6.74 o 
 -10  11   4       21.55       27.90      5.64 o 
  -9  11   4        8.92        6.00      5.39 o 
  -8  11   4       81.14       81.68      8.41 o 
  -7  11   4       89.45       92.37      5.96 o 
  -6  11   4       35.18       33.70      3.83 o 
  -5  11   4      528.12      509.12      8.16 o 
  -4  11   4      274.38      280.76      7.13 o 
  -3  11   4       58.58       75.06      5.61 o 
  -2  11   4        0.29       -1.34      4.19 o 
  -1  11   4     1399.43     1376.77     25.22 o 
   0  11   4      398.59      391.91      8.11 o 
   1  11   4       25.36       20.15      6.65 o 
   2  11   4       59.29       58.67      4.90 o 
   3  11   4      345.07      324.65      8.07 o 
   4  11   4       20.74       29.59      5.96 o 
   5  11   4        2.89        4.16      4.11 o 
 -13  12   4       49.67       60.30     11.92 o 
 -12  12   4       37.79       45.34      5.36 o 
 -11  12   4        8.33       13.10      5.89 o 
 -10  12   4      194.67      194.72      6.56 o 
  -9  12   4       46.72       50.53      4.14 o 
  -8  12   4       54.45       65.21      4.46 o 
  -7  12   4        9.50        7.42      4.42 o 
  -6  12   4      265.15      282.72     11.85 o 
  -5  12   4       96.64       92.79      5.90 o 
  -4  12   4      152.35      154.20      7.01 o 
  -3  12   4        2.06        2.73      4.42 o 
  -2  12   4      185.27      203.96     11.42 o 
  -1  12   4        8.02        5.00      4.11 o 
   0  12   4       63.45       72.30      5.27 o 
   1  12   4      185.28      192.52      5.12 o 
   2  12   4       66.09       62.47      5.73 o 
   3  12   4        0.88       12.49      4.79 o 
   4  12   4       12.51       15.08      5.59 o 
 -12  13   4       84.94       83.13      5.67 o 
 -11  13   4      240.39      222.38      6.18 o 
 -10  13   4       21.81       19.89      4.89 o 
  -9  13   4       48.94       49.00      4.86 o 
  -8  13   4       73.31       69.50      4.72 o 
  -7  13   4       32.09       26.47      6.28 o 
  -6  13   4        1.66       -1.69      6.42 o 
  -5  13   4       94.45      105.68      4.05 o 
  -4  13   4      110.12      110.31      5.18 o 
  -3  13   4       23.54       27.07      4.40 o 
  -2  13   4      338.86      325.94     11.59 o 
  -1  13   4      572.82      524.98     13.39 o 
   0  13   4      423.93      389.34     15.04 o 
   1  13   4       16.42       23.93      5.06 o 
   2  13   4        7.14        4.38      4.27 o 
   3  13   4        6.85        6.59      4.51 o 
 -11  14   4       21.25       20.96      5.16 o 
 -10  14   4       80.03       77.33      5.19 o 
  -9  14   4       15.05       12.38      4.40 o 
  -8  14   4      152.99      150.79      5.09 o 
  -7  14   4      210.74      222.02      7.79 o 
  -6  14   4      274.38      286.33      4.82 o 
  -5  14   4       99.26      100.68      8.36 o 
  -4  14   4        0.77        2.97      3.66 o 
  -3  14   4      371.66      364.74      5.77 o 
  -2  14   4       25.75       35.14      4.78 o 
  -1  14   4        9.39        5.30      3.81 o 
   0  14   4       40.10       37.79      3.92 o 
   1  14   4      127.38      128.96      5.84 o 
   2  14   4        9.97       21.48      5.33 o 
 -10  15   4       74.13       63.71      6.22 o 
  -9  15   4        1.44        4.97      8.46 o 
  -8  15   4      276.67      283.81     10.45 o 
  -7  15   4       10.06        9.75      6.47 o 
  -6  15   4        1.01        9.98      5.00 o 
  -5  15   4       49.71       52.41      6.98 o 
  -4  15   4      176.24      144.34      4.76 o 
  -3  15   4        0.58       -0.67      3.79 o 
  -2  15   4        4.90        4.59      8.50 o 
  -1  15   4      100.68       92.14      4.68 o 
   0  15   4       32.68       30.21      4.59 o 
  -8  16   4       14.87       21.15      4.59 o 
  -7  16   4      160.65      154.14      4.41 o 
  -6  16   4       70.68       74.01      4.59 o 
  -5  16   4        3.68        4.39      8.43 o 
  -4  16   4        3.57        5.86      5.55 o 
  -3  16   4      227.57      213.00      5.10 o 
  -2  16   4       69.12       60.89      4.82 o 
   2 -18   5      137.60      136.03      5.67 o 
   3 -18   5       19.94       27.23      6.51 o 
   4 -18   5        0.99       -3.99      5.28 o 
   5 -18   5        6.43       13.91      5.19 o 
  -1 -17   5      118.56      100.81     19.46 o 
   0 -17   5       39.70       44.56      5.17 o 
   1 -17   5        7.39       13.46      7.01 o 
   2 -17   5        4.30       -6.26      6.26 o 
   3 -17   5       78.56       68.24      5.21 o 
   4 -17   5       87.29       84.88     13.32 o 
   5 -17   5       44.01       40.34      5.19 o 
   6 -17   5      263.03      283.19     19.28 o 
   7 -17   5       93.69       91.61      5.60 o 
   8 -17   5       46.46       57.10      8.06 o 
  -3 -16   5       52.37       46.47     10.25 o 
  -2 -16   5        3.96       11.57     12.36 o 
  -1 -16   5        8.99       -4.73      5.03 o 
   0 -16   5        8.07        7.40      6.01 o 
   1 -16   5      131.64      114.76      5.34 o 
   2 -16   5       15.91       20.02     10.87 o 
   3 -16   5       41.48       55.73      5.95 o 
   4 -16   5      223.12      241.40     12.18 o 
   5 -16   5       69.92       75.49      6.22 o 
   6 -16   5       19.52       32.01      5.95 o 
   7 -16   5       24.26       41.64     10.08 o 
   8 -16   5       25.90       27.94      4.58 o 
   9 -16   5        1.79        0.88      4.57 o 
  -4 -15   5       73.27       75.77      4.49 o 
  -3 -15   5       41.80       43.61      7.16 o 
  -2 -15   5      195.04      171.20      8.29 o 
  -1 -15   5      144.71      152.02      9.16 o 
   0 -15   5      223.29      223.06     16.13 o 
   1 -15   5        5.29       13.28      9.73 o 
   2 -15   5      191.85      196.63     20.42 o 
   3 -15   5       89.93      112.21      9.64 o 
   4 -15   5       20.26       21.48      4.54 o 
   5 -15   5       29.12       30.10      9.47 o 
   6 -15   5       24.52       25.61      4.15 o 
   7 -15   5        4.46       15.16      9.38 o 
   8 -15   5        0.03       26.82      8.41 o 
   9 -15   5       73.64       74.50     12.97 o 
  10 -15   5        0.61        6.02      4.65 o 
  -6 -14   5        0.59        0.30      4.64 o 
  -5 -14   5       14.54       17.55      5.90 o 
  -4 -14   5       32.00       39.42      4.99 o 
  -3 -14   5       49.05       56.25      4.00 o 
  -2 -14   5      112.11      126.69      5.40 o 
  -1 -14   5        0.93       -3.90      6.02 o 
   0 -14   5      266.67      284.24     14.19 o 
   1 -14   5      467.03      488.29     12.71 o 
   2 -14   5       66.75       80.37      5.45 o 
   3 -14   5       14.52       19.66      7.01 o 
   4 -14   5      398.58      440.82     38.13 o 
   5 -14   5      244.00      231.03      8.24 o 
   6 -14   5       30.46       22.26      8.06 o 
   7 -14   5       96.31      109.91      8.41 o 
   8 -14   5       54.23       46.98      8.41 o 
   9 -14   5       82.93       83.63      6.75 o 
  10 -14   5        2.57       -5.12      5.12 o 
  11 -14   5      138.32      131.41      6.75 o 
  -7 -13   5       14.61       18.50      5.33 o 
  -6 -13   5       20.72       26.70      4.42 o 
  -5 -13   5       72.69       77.11     13.30 o 
  -4 -13   5      129.81      123.90      5.67 o 
  -3 -13   5       18.46       21.05      7.61 o 
  -2 -13   5      333.72      333.85      7.37 o 
  -1 -13   5     1417.75     1383.11     37.08 o 
   0 -13   5      194.41      207.44      7.04 o 
   1 -13   5      335.28      324.79     10.82 o 
   2 -13   5      228.19      242.53      9.65 o 
   3 -13   5      550.89      546.03      9.47 o 
   4 -13   5       56.05       46.63      7.54 o 
   5 -13   5       50.59       40.49      5.78 o 
   6 -13   5      476.88      481.00      9.47 o 
   7 -13   5      103.74      104.65      6.14 o 
   8 -13   5        2.02       -8.24      8.24 o 
   9 -13   5       52.58       59.58      4.33 o 
  10 -13   5       68.93       67.81      5.35 o 
  11 -13   5        3.66        2.72      9.64 o 
  -8 -12   5        7.87        8.29      5.55 o 
  -7 -12   5        9.26       15.12      5.13 o 
  -6 -12   5      112.82      120.98      4.64 o 
  -5 -12   5        0.69       14.68      4.69 o 
  -4 -12   5      159.65      168.25      4.06 o 
  -3 -12   5      125.29      120.48      4.22 o 
  -2 -12   5      253.88      247.38      9.80 o 
  -1 -12   5      391.95      396.40     12.13 o 
   0 -12   5     2012.22     1918.48      6.75 o 
   1 -12   5      321.44      320.98      9.59 o 
   2 -12   5      105.66       96.49      5.45 o 
   3 -12   5        2.36       26.99      7.36 o 
   4 -12   5      135.61      142.69      7.89 o 
   5 -12   5      323.97      306.76      7.01 o 
   6 -12   5       27.92       15.08      7.71 o 
   7 -12   5       62.57       75.55      5.96 o 
   8 -12   5        4.26        4.56      8.06 o 
   9 -12   5        3.88       14.54      5.26 o 
  10 -12   5       18.31       24.01      6.01 o 
  11 -12   5       41.52       50.14     13.23 o 
  12 -12   5       16.55       18.21      5.25 o 
  -9 -11   5        0.50       -1.58      9.12 o 
  -8 -11   5      205.87      199.59      5.05 o 
  -7 -11   5        9.57       16.53      3.51 o 
  -6 -11   5       58.33       68.00      4.27 o 
  -5 -11   5      183.84      192.61      4.53 o 
  -4 -11   5      377.21      353.41      9.55 o 
  -3 -11   5        2.09        7.55      3.45 o 
  -2 -11   5      145.29      147.42      5.49 o 
  -1 -11   5        5.02        8.84      3.66 o 
   0 -11   5       43.03       44.47      3.42 o 
   1 -11   5       14.82       32.28      5.33 o 
   2 -11   5      129.37      135.69      4.21 o 
   3 -11   5       99.33       90.59      5.26 o 
   4 -11   5      121.03      152.85      7.71 o 
   5 -11   5      397.21      395.81      7.36 o 
   6 -11   5      509.83      522.89      9.82 o 
   7 -11   5        0.47       -0.35      7.71 o 
   8 -11   5      350.47      333.93      9.12 o 
   9 -11   5       99.17       99.86      4.86 o 
  10 -11   5       73.94       90.56     11.39 o 
  11 -11   5        1.92        8.33      6.07 o 
  12 -11   5       27.41       23.90      6.38 o 
  -9 -10   5        0.50       -4.73      5.19 o 
  -8 -10   5        5.24       13.61      8.04 o 
  -7 -10   5      247.68      252.01      9.37 o 
  -6 -10   5      512.98      479.97      8.42 o 
  -5 -10   5       32.64       39.88      4.52 o 
  -4 -10   5       26.80       31.27      4.35 o 
  -3 -10   5       14.18       16.57      3.76 o 
  -2 -10   5       49.08       62.61      6.36 o 
  -1 -10   5      111.52      114.29      6.61 o 
   0 -10   5      198.40      206.49      5.83 o 
   1 -10   5      269.23      268.48     13.32 o 
   2 -10   5      191.50      200.67      4.96 o 
   3 -10   5     1918.83     1852.94     95.97 o 
   4 -10   5      416.99      394.58      9.29 o 
   5 -10   5      439.65      486.26      9.47 o 
   6 -10   5      193.45      176.52      8.24 o 
   7 -10   5      677.69      718.87     10.52 o 
   8 -10   5        5.20        9.47      5.61 o 
   9 -10   5        1.70        1.15      5.57 o 
  10 -10   5        0.49        1.71      5.64 o 
  11 -10   5        2.00        5.35      6.01 o 
  12 -10   5        1.21        8.15      6.25 o 
 -10  -9   5       57.08       58.97      5.40 o 
  -9  -9   5       18.09       17.71      4.92 o 
  -8  -9   5       89.26       77.64      4.43 o 
  -7  -9   5       31.15       30.31      3.59 o 
  -6  -9   5      275.80      266.68      5.23 o 
  -5  -9   5      159.68      172.82      6.04 o 
  -4  -9   5        1.11       -1.55      5.91 o 
  -3  -9   5        7.78       12.04      4.35 o 
  -2  -9   5      797.73      838.43     16.94 o 
  -1  -9   5     2000.12     2055.48     35.06 o 
   0  -9   5      233.53      236.60      5.43 o 
   1  -9   5      619.20      593.80     12.97 o 
   2  -9   5     1008.53      968.05      7.68 o 
   3  -9   5      290.15      309.06     12.97 o 
   4  -9   5      230.15      228.93      8.76 o 
   5  -9   5     4334.19     4162.99     17.70 o 
   6  -9   5       19.44       38.74      7.71 o 
   7  -9   5     1304.26     1194.43     12.45 o 
   8  -9   5       83.86       84.19      4.83 o 
   9  -9   5      455.99      455.56     10.25 o 
  10  -9   5       79.33       71.36      4.90 o 
  11  -9   5       29.06       19.72      6.48 o 
  12  -9   5       52.39       46.41      6.51 o 
 -11  -8   5       35.55       23.86      5.50 o 
 -10  -8   5       77.97       71.53      5.26 o 
  -9  -8   5        7.66       11.21      4.21 o 
  -8  -8   5        7.81       18.80      4.31 o 
  -7  -8   5       83.58       85.67      4.72 o 
  -6  -8   5      359.44      370.48     12.09 o 
  -5  -8   5      166.67      163.02      9.13 o 
  -4  -8   5      218.05      220.66      7.22 o 
  -3  -8   5      521.33      469.39      8.09 o 
  -2  -8   5        0.56        2.01      4.15 o 
  -1  -8   5      371.44      353.62      6.26 o 
   0  -8   5      562.02      503.82     13.85 o 
   1  -8   5      827.61      772.26      7.01 o 
   2  -8   5        0.56        6.31      3.47 o 
   3  -8   5     2266.48     2328.68     29.36 o 
   4  -8   5      551.13      574.90     11.74 o 
   5  -8   5     1146.77     1068.58     10.34 o 
   6  -8   5      187.57      197.73      8.76 o 
   7  -8   5      263.65      257.15      8.94 o 
   8  -8   5       25.52       31.43      7.36 o 
   9  -8   5       15.69       11.10      5.57 o 
  10  -8   5      374.77      363.81      7.00 o 
  11  -8   5       19.06       24.37      6.44 o 
  12  -8   5        0.63        0.49      5.06 o 
  13  -8   5        3.40        7.77      5.36 o 
 -11  -7   5        1.82        1.91      5.23 o 
 -10  -7   5       16.15       16.24      4.96 o 
  -9  -7   5      231.06      214.90      7.60 o 
  -8  -7   5       11.47       12.84      3.85 o 
  -7  -7   5        2.93        2.53      4.24 o 
  -6  -7   5       27.88       30.30      3.85 o 
  -5  -7   5     1299.14     1303.07     18.15 o 
  -4  -7   5      253.54      264.63      4.96 o 
  -3  -7   5     1524.60     1547.05     11.04 o 
  -2  -7   5      659.79      647.86      6.39 o 
  -1  -7   5     2731.23     2727.98     19.19 o 
   0  -7   5      294.86      356.53     18.06 o 
   1  -7   5      282.20      240.04     15.16 o 
   2  -7   5      504.51      455.08      9.29 o 
   3  -7   5      141.24      146.72      7.19 o 
   4  -7   5      112.69      110.96      4.84 o 
   5  -7   5      330.68      323.24      9.12 o 
   6  -7   5      259.94      241.55      8.76 o 
   7  -7   5       83.77       83.26      8.41 o 
   8  -7   5      293.13      307.16     11.04 o 
   9  -7   5        2.17        6.38      5.51 o 
  10  -7   5       24.71       27.81      5.64 o 
  11  -7   5        4.99        6.43      5.05 o 
  12  -7   5        6.89        9.37      5.34 o 
  13  -7   5        2.58        6.44      6.01 o 
 -12  -6   5       15.34       10.49      7.20 o 
 -11  -6   5      116.85      108.13      5.65 o 
 -10  -6   5      734.67      696.42     15.24 o 
  -9  -6   5       38.95       36.63      5.00 o 
  -8  -6   5        2.86        9.98      4.49 o 
  -7  -6   5       30.35       34.20      4.38 o 
  -6  -6   5       69.64       70.33      5.96 o 
  -5  -6   5        2.08       -0.54      3.36 o 
  -4  -6   5      530.50      530.28     10.13 o 
  -3  -6   5     1062.37     1069.22     10.52 o 
  -2  -6   5      178.18      194.56      6.31 o 
  -1  -6   5     2256.36     2292.52     44.79 o 
   0  -6   5     3624.23     3505.65     25.50 o 
   1  -6   5     1388.39     1383.31     52.85 o 
   2  -6   5     2308.04     2507.98     11.48 o 
   3  -6   5     1664.92     1644.28      9.85 o 
   4  -6   5      349.77      312.91      6.32 o 
   5  -6   5      213.81      230.33      8.59 o 
   6  -6   5        5.78        5.08      7.54 o 
   7  -6   5       42.52       47.57      5.57 o 
   8  -6   5        6.91        8.91      7.19 o 
   9  -6   5       67.30       65.66      6.40 o 
  10  -6   5        1.33        3.45      6.11 o 
  11  -6   5       59.54       58.40      5.21 o 
  12  -6   5        1.75        4.07      5.75 o 
  13  -6   5       11.70       11.36      7.32 o 
 -12  -5   5      131.29      104.67      8.59 o 
 -11  -5   5      571.80      483.80      6.49 o 
 -10  -5   5        6.76       15.34      5.85 o 
  -9  -5   5      122.06      135.34      4.96 o 
  -8  -5   5        3.63        7.36      4.49 o 
  -7  -5   5      575.81      569.44      9.15 o 
  -6  -5   5      776.12      766.81      6.41 o 
  -5  -5   5     1213.44     1212.94     21.96 o 
  -4  -5   5      322.49      290.86      4.89 o 
  -3  -5   5     1943.26     1960.47     25.07 o 
  -2  -5   5      726.12      655.82     15.43 o 
  -1  -5   5      682.85      786.15     17.79 o 
   0  -5   5       41.61       38.70      6.66 o 
   1  -5   5       59.85       39.09      5.58 o 
   2  -5   5        5.43       18.06      5.21 o 
   3  -5   5       11.27       25.17      4.05 o 
   4  -5   5      174.97      166.92      6.13 o 
   5  -5   5        6.04        0.18      8.76 o 
   6  -5   5     1008.98     1062.27     13.50 o 
   7  -5   5      367.18      373.70      7.13 o 
   8  -5   5      728.56      747.42      9.91 o 
   9  -5   5       31.92       34.80      5.70 o 
  10  -5   5        0.58        1.26      5.08 o 
  11  -5   5       13.19       17.36      5.85 o 
  12  -5   5      124.50      104.30     11.39 o 
 -13  -4   5       10.25       10.69      6.69 o 
 -12  -4   5       23.08       26.39      6.19 o 
 -11  -4   5       13.01       21.85      6.01 o 
 -10  -4   5        3.68        3.12      4.52 o 
  -9  -4   5        2.71        8.03      4.07 o 
  -8  -4   5      933.53      964.04     22.01 o 
  -7  -4   5     1482.38     1466.91     25.10 o 
  -6  -4   5       28.94       45.00      4.38 o 
  -5  -4   5       56.94       62.67      4.28 o 
  -4  -4   5     1021.93      937.13     19.11 o 
  -3  -4   5     1699.98     1646.31      9.79 o 
  -2  -4   5     1350.60     1442.61     15.25 o 
  -1  -4   5       77.41      108.47     10.17 o 
   0  -4   5       66.26      117.70     11.66 o 
   1  -4   5     2482.27     2678.08     24.72 o 
   2  -4   5      412.44      354.40     10.52 o 
   3  -4   5     5527.37     5936.00     19.71 o 
   4  -4   5     4509.63     4539.17     25.42 o 
   5  -4   5      184.86      205.44      9.47 o 
   6  -4   5     2275.65     2343.98     35.32 o 
   7  -4   5     1763.36     1736.01     13.37 o 
   8  -4   5      470.53      477.60      8.90 o 
   9  -4   5       89.43       88.80      5.63 o 
  10  -4   5       15.31       15.75      5.98 o 
  11  -4   5        6.64       13.67      8.24 o 
  12  -4   5        7.59       13.67      8.94 o 
 -13  -3   5        3.40        3.01      6.38 o 
 -12  -3   5      110.13      104.91      6.51 o 
 -11  -3   5       38.81       35.43      7.10 o 
 -10  -3   5       27.88       36.37      4.19 o 
  -9  -3   5      491.87      505.65      7.62 o 
  -8  -3   5       96.55       93.90      6.58 o 
  -7  -3   5       58.27       72.96      4.45 o 
  -6  -3   5     2380.65     2405.19     39.91 o 
  -5  -3   5     2531.44     2605.48    103.25 o 
  -4  -3   5      164.54      206.71     11.74 o 
  -3  -3   5     1101.91     1002.48     24.54 o 
  -2  -3   5     1763.87     1700.30     10.09 o 
  -1  -3   5     3655.57     3717.12     72.92 o 
   0  -3   5       13.30        8.84      4.03 o 
   1  -3   5     4280.79     4520.13     28.84 o 
   2  -3   5      354.72      276.10      7.07 o 
   3  -3   5     1023.97     1213.07     11.09 o 
   4  -3   5     7111.35     7551.72     36.99 o 
   5  -3   5      484.02      496.78     12.10 o 
   6  -3   5      122.52      111.89      7.81 o 
   7  -3   5      630.45      658.37     12.62 o 
   8  -3   5       86.91       94.32      6.13 o 
   9  -3   5       25.54       21.74      7.89 o 
  10  -3   5       29.38       34.71      8.06 o 
  11  -3   5       65.00       61.88      8.59 o 
  12  -3   5        1.14        5.26     11.04 o 
 -13  -2   5        1.96        3.61      7.71 o 
 -12  -2   5       55.48       56.68      6.19 o 
 -11  -2   5       86.83       83.68      5.01 o 
 -10  -2   5        8.55       14.95      9.55 o 
  -9  -2   5      161.73      150.20      5.50 o 
  -8  -2   5      952.17      931.55     20.71 o 
  -7  -2   5       71.68       56.73      3.89 o 
  -6  -2   5      736.94      705.75      9.92 o 
  -5  -2   5      229.03      205.38      6.22 o 
  -4  -2   5     2899.56     2949.73     37.69 o 
  -3  -2   5        8.87        7.36      5.58 o 
  -2  -2   5      252.62      247.54      5.35 o 
  -1  -2   5      892.84     1026.18      9.48 o 
   0  -2   5       45.90       34.31      5.70 o 
   1  -2   5      137.53      153.54      6.38 o 
   2  -2   5      992.59     1086.33     11.22 o 
   3  -2   5     3743.59     3661.23     20.20 o 
   4  -2   5       25.22       12.80      8.94 o 
   5  -2   5        0.07        1.31      7.25 o 
   6  -2   5      391.90      405.88     37.25 o 
   7  -2   5      110.86      105.00      7.71 o 
   8  -2   5      108.94      102.72      8.06 o 
   9  -2   5      117.60      118.85      8.24 o 
  10  -2   5      374.90      363.20      8.06 o 
  11  -2   5       35.00       36.29      8.59 o 
  12  -2   5        7.64        4.38      8.94 o 
 -14  -1   5        6.10        2.99     10.43 o 
 -13  -1   5       70.61       65.61      9.12 o 
 -12  -1   5       10.88       11.65      9.29 o 
 -11  -1   5       14.61       24.44      5.58 o 
 -10  -1   5       60.10       56.36      5.51 o 
  -9  -1   5       91.15       87.32      5.57 o 
  -8  -1   5        8.81       13.13      4.12 o 
  -7  -1   5      139.08      143.88      4.74 o 
  -6  -1   5      390.00      376.40      5.75 o 
  -5  -1   5     3931.43     3868.27     87.91 o 
  -4  -1   5      559.44      553.47      7.71 o 
  -3  -1   5     7991.77     7777.72    174.33 o 
  -2  -1   5     5717.85     5294.39     70.38 o 
  -1  -1   5     1286.17     1394.86     42.07 o 
   0  -1   5     1156.31     1187.90     12.27 o 
   1  -1   5     2898.95     2790.52     16.42 o 
   2  -1   5      723.53      718.12     10.89 o 
   3  -1   5      446.06      482.33     11.40 o 
   5  -1   5      264.50      217.19      8.06 o 
   6  -1   5       94.03      106.75      7.54 o 
   7  -1   5      102.54      102.37      7.71 o 
   8  -1   5       27.69       16.30      7.71 o 
   9  -1   5      101.42      121.30      8.41 o 
  10  -1   5       84.00       73.62      8.41 o 
  11  -1   5       46.98       46.28      8.94 o 
  12  -1   5       27.96       12.80      9.47 o 
 -14   0   5      127.22      118.93     16.04 o 
 -13   0   5        0.44       -2.76      4.99 o 
 -12   0   5        3.62        6.57      5.83 o 
 -11   0   5       48.30       57.57      5.70 o 
 -10   0   5       21.63       23.07      5.33 o 
  -9   0   5      281.48      291.78     21.56 o 
  -8   0   5      966.37      978.07     11.22 o 
  -7   0   5       43.80       43.80      4.93 o 
  -6   0   5      244.86      260.60      6.38 o 
  -5   0   5     1823.03     1734.23      9.79 o 
  -4   0   5      832.07      817.17      9.29 o 
  -3   0   5       78.89       74.29      5.82 o 
  -2   0   5      369.22      352.52      5.83 o 
  -1   0   5      267.28      202.06      6.57 o 
   0   0   5     2313.42     2507.76     14.81 o 
   1   0   5     1207.56     1150.69     12.46 o 
   2   0   5       54.50       46.10      6.88 o 
   3   0   5     1150.87     1050.70     10.34 o 
   4   0   5      111.02      127.44      5.78 o 
   5   0   5       11.73        9.99      4.91 o 
   6   0   5       46.60       41.89      7.36 o 
   7   0   5      171.85      175.47      8.24 o 
   8   0   5       41.01       50.13      5.78 o 
   9   0   5       43.39       46.80      8.06 o 
  10   0   5      123.54      121.65      8.94 o 
  11   0   5       86.43       89.22      9.12 o 
 -14   1   5        6.68       15.45      6.75 o 
 -13   1   5       54.27       46.86      5.12 o 
 -12   1   5        0.20        0.29      5.76 o 
 -11   1   5       33.80       30.64      5.58 o 
 -10   1   5       57.25       52.94      3.84 o 
  -9   1   5      119.22      114.70      4.70 o 
  -8   1   5        6.81        7.55      4.28 o 
  -7   1   5      420.95      399.49      7.27 o 
  -6   1   5     1282.15     1254.83     19.57 o 
  -5   1   5      327.87      332.71      5.76 o 
  -4   1   5        0.50        3.24      5.45 o 
  -3   1   5     2640.83     2538.78     22.88 o 
  -2   1   5     4983.69     4781.17     94.48 o 
  -1   1   5     1823.16     1917.63     21.64 o 
   0   1   5       57.85       86.88      4.84 o 
   1   1   5     6527.75     6443.22     89.96 o 
   2   1   5     6294.84     6376.57     23.14 o 
   3   1   5     1269.81     1446.33     11.39 o 
   4   1   5      461.83      409.48      8.94 o 
   5   1   5      873.02      906.78      9.47 o 
   6   1   5        0.16        1.05      7.36 o 
   7   1   5      391.66      363.03      8.94 o 
   8   1   5      189.44      159.87      6.49 o 
   9   1   5       12.86       12.80      5.61 o 
  10   1   5        7.14       23.31      8.59 o 
  11   1   5       58.53       61.53      9.12 o 
 -14   2   5        4.80        4.42      6.26 o 
 -13   2   5       39.42       43.84      5.83 o 
 -12   2   5       28.78       18.17      4.83 o 
 -11   2   5      313.80      315.43      6.92 o 
 -10   2   5        1.12        1.84      9.20 o 
  -9   2   5       19.16       16.92      5.33 o 
  -8   2   5       11.11       11.13      4.28 o 
  -7   2   5       49.65       39.30      4.24 o 
  -6   2   5     1704.17     1756.76     25.25 o 
  -5   2   5     4036.19     4044.12     49.41 o 
  -4   2   5     8441.12     8674.78     45.75 o 
  -3   2   5     2102.32     2140.46     37.69 o 
  -2   2   5     1498.63     1473.09      8.36 o 
  -1   2   5      332.35      416.24      5.35 o 
   0   2   5      257.05      275.94      5.33 o 
   1   2   5      178.89      188.41      5.41 o 
   2   2   5        7.54        6.96      4.65 o 
   3   2   5      503.60      506.77      9.12 o 
   4   2   5      177.14      171.96      5.78 o 
   5   2   5     1419.41     1420.03     11.04 o 
   6   2   5      742.94      722.55      8.76 o 
   7   2   5      391.63      374.60      9.12 o 
   8   2   5       99.27       86.94      8.06 o 
   9   2   5       38.29       56.27      8.41 o 
  10   2   5       20.90       24.37      8.59 o 
  11   2   5        7.50        9.99      9.12 o 
 -14   3   5       71.45       73.10      6.66 o 
 -13   3   5      118.52      117.50      6.26 o 
 -12   3   5       33.91       43.06      5.83 o 
 -11   3   5        1.41        6.82      4.44 o 
 -10   3   5      217.06      225.55     12.97 o 
  -9   3   5      270.44      286.66      5.95 o 
  -8   3   5      101.00      110.16      6.49 o 
  -7   3   5       33.32       44.94      6.05 o 
  -6   3   5      110.47       98.73      4.21 o 
  -5   3   5      443.25      421.96      5.22 o 
  -4   3   5      337.85      339.25      4.66 o 
  -3   3   5      151.85      110.97      4.10 o 
  -2   3   5     1361.04     1332.64     17.49 o 
  -1   3   5      117.44       88.60      3.08 o 
   0   3   5       37.95       86.82      3.54 o 
   1   3   5     3887.57     3907.30     21.39 o 
   2   3   5       79.61       63.66      4.87 o 
   3   3   5      221.81      236.49      5.30 o 
   4   3   5     1415.75     1359.91     12.27 o 
   5   3   5       53.64       43.65      7.71 o 
   6   3   5       15.08       25.42      7.54 o 
   7   3   5        3.91       -7.71      7.71 o 
   8   3   5       48.31       62.05      8.06 o 
   9   3   5       19.48       24.01      8.41 o 
  10   3   5       20.77       42.77      8.76 o 
 -14   4   5       20.97       16.30      6.14 o 
 -13   4   5       38.74       28.92      8.41 o 
 -12   4   5      160.72      159.45      5.34 o 
 -11   4   5       31.26       40.33      5.51 o 
 -10   4   5       72.66       75.55      4.03 o 
  -9   4   5       97.10      100.26      7.10 o 
  -8   4   5     1200.10     1223.57      8.06 o 
  -7   4   5      597.56      615.93     18.32 o 
  -6   4   5     2883.61     3031.21     68.11 o 
  -5   4   5     3333.83     3427.54     38.70 o 
  -4   4   5     1761.34     1729.20      7.72 o 
  -3   4   5      184.92      202.33      4.12 o 
  -2   4   5      361.96      291.01      4.51 o 
  -1   4   5     2052.38     2173.73     18.32 o 
   0   4   5      446.98      397.73      4.97 o 
   1   4   5      636.68      625.94      6.70 o 
   2   4   5      246.56      219.32      4.40 o 
   3   4   5      638.67      630.32      8.43 o 
   4   4   5      141.08      134.21      6.52 o 
   5   4   5      457.34      445.94      9.12 o 
   6   4   5      152.68      154.08      6.14 o 
   7   4   5        4.83       11.04      7.71 o 
   8   4   5      114.79      137.95      8.59 o 
   9   4   5       53.33       55.57      8.41 o 
  10   4   5        1.51       -0.35      6.14 o 
 -14   5   5      313.17      311.32     10.34 o 
 -13   5   5      310.80      288.53      7.54 o 
 -12   5   5        5.77       10.87      5.78 o 
 -11   5   5       56.61       70.82      5.78 o 
 -10   5   5       30.09       31.32      3.65 o 
  -9   5   5      257.92      280.89     14.11 o 
  -8   5   5       25.20       38.67     10.08 o 
  -7   5   5      498.02      487.37      5.81 o 
  -6   5   5       55.50       51.93      3.91 o 
  -5   5   5       28.23       39.01      3.57 o 
  -4   5   5      397.08      370.05      4.91 o 
  -3   5   5      198.41      167.02      3.70 o 
  -2   5   5      313.07      277.99      6.49 o 
  -1   5   5        0.88        5.28      2.87 o 
   0   5   5      698.27      647.36      6.28 o 
   1   5   5       99.09       92.26      4.23 o 
   2   5   5      396.62      368.95      5.35 o 
   3   5   5      104.44       98.67      3.49 o 
   4   5   5      415.50      404.27      6.75 o 
   5   5   5      137.35      154.61      7.89 o 
   6   5   5        2.80       12.62      7.36 o 
   7   5   5      153.74      159.52      8.24 o 
   8   5   5       36.38       45.75      8.41 o 
   9   5   5      108.61       92.73      9.29 o 
 -14   6   5       46.87       33.31      6.31 o 
 -13   6   5      111.42      114.29      9.12 o 
 -12   6   5       38.91       31.73      8.24 o 
 -11   6   5       74.60       68.01      7.71 o 
 -10   6   5       19.31       19.28      5.26 o 
  -9   6   5      218.47      233.66      8.06 o 
  -8   6   5      358.46      356.89      6.66 o 
  -7   6   5       83.77       97.48      8.94 o 
  -6   6   5      183.90      176.60     10.96 o 
  -5   6   5      928.35      856.37     12.67 o 
  -4   6   5      551.97      555.51      6.99 o 
  -3   6   5       77.18       78.62      4.28 o 
  -2   6   5      697.51      725.30      9.57 o 
  -1   6   5     2574.93     2485.44     40.57 o 
   0   6   5        6.76        7.22      3.50 o 
   1   6   5      218.91      224.25      4.10 o 
   2   6   5      943.82      930.12     12.87 o 
   3   6   5      391.77      389.98      4.74 o 
   4   6   5       67.14       69.66      3.46 o 
   5   6   5      263.83      270.82     13.18 o 
   6   6   5       26.64       39.27      7.89 o 
   7   6   5        6.96       22.26      8.24 o 
   8   6   5        3.32       17.35      5.96 o 
   9   6   5       22.91       25.59      9.29 o 
 -14   7   5       51.94       48.73      6.31 o 
 -13   7   5        0.35       -0.53      5.96 o 
 -12   7   5       27.18       23.84      5.61 o 
 -11   7   5       46.40       54.87      5.61 o 
 -10   7   5      265.19      266.09      8.41 o 
  -9   7   5       38.62       40.84      5.43 o 
  -8   7   5      348.93      380.19     17.35 o 
  -7   7   5      534.09      505.56      6.24 o 
  -6   7   5     1713.94     1668.80      8.92 o 
  -5   7   5      122.41      125.92      4.52 o 
  -4   7   5      115.39      109.69      3.74 o 
  -3   7   5     1139.27     1140.17     14.36 o 
  -2   7   5      418.67      441.38     13.92 o 
  -1   7   5      656.51      653.92      7.54 o 
   0   7   5      166.39      171.65      3.21 o 
   1   7   5      263.92      263.18      7.34 o 
   2   7   5      913.61      916.99      8.57 o 
   3   7   5        7.59       15.00      3.08 o 
   4   7   5        1.83        7.91      3.58 o 
   5   7   5       24.71       32.53      5.50 o 
   6   7   5        0.88       -1.75      5.78 o 
   7   7   5        0.85       -5.26      5.96 o 
   8   7   5        9.71       14.20      8.76 o 
 -14   8   5        6.90       30.85      8.59 o 
 -13   8   5      127.89      132.52      8.94 o 
 -12   8   5       13.78       25.42      8.06 o 
 -11   8   5       12.64       13.32      5.43 o 
 -10   8   5       21.13       19.98      7.36 o 
  -9   8   5      118.56      116.19      7.45 o 
  -8   8   5      758.93      763.40     14.81 o 
  -7   8   5      225.47      246.06     17.00 o 
  -6   8   5       95.44       99.48      9.03 o 
  -5   8   5     1199.09     1151.18      9.00 o 
  -4   8   5     2054.63     2027.69     38.20 o 
  -3   8   5     1607.89     1543.42     32.52 o 
  -2   8   5       16.69       26.06      4.23 o 
  -1   8   5      881.38      894.17      6.88 o 
   0   8   5       72.29       72.72      3.46 o 
   1   8   5        3.49       12.02      2.77 o 
   2   8   5      180.10      184.55      7.72 o 
   3   8   5       38.55       50.70      3.60 o 
   4   8   5        2.22        4.94      4.29 o 
   5   8   5      311.31      336.37      4.99 o 
   6   8   5      242.71      260.31      9.47 o 
   7   8   5       16.42        3.86      8.94 o 
 -14   9   5       43.72       52.59      9.29 o 
 -13   9   5        4.00        9.64      8.41 o 
 -12   9   5        1.36       -5.96      5.96 o 
 -11   9   5      370.83      377.05      8.94 o 
 -10   9   5      329.15      303.31      6.09 o 
  -9   9   5      108.97      126.21     12.53 o 
  -8   9   5       68.49       71.01      9.99 o 
  -7   9   5      858.72      872.98     22.52 o 
  -6   9   5      122.96      131.29      5.64 o 
  -5   9   5     2864.39     2804.76     48.29 o 
  -4   9   5        3.82       -0.56      4.87 o 
  -3   9   5     1365.78     1315.64     16.51 o 
  -2   9   5       40.69       50.46      4.76 o 
  -1   9   5       19.01       27.77      3.30 o 
   0   9   5      472.34      480.88      6.65 o 
   1   9   5      723.51      761.47      5.20 o 
   2   9   5       85.16       89.62      3.55 o 
   3   9   5       10.59       13.81      3.96 o 
   4   9   5        9.22       11.32      3.56 o 
   5   9   5       16.70       17.18      4.06 o 
   6   9   5      186.33      162.23      6.49 o 
   7   9   5      121.89      113.76      9.64 o 
 -14  10   5        0.55        0.70      6.14 o 
 -13  10   5      106.56       84.14      6.84 o 
 -12  10   5      158.26      164.95      8.76 o 
 -11  10   5        0.13       11.92      5.61 o 
 -10  10   5        9.75       24.89      9.82 o 
  -9  10   5      204.75      217.56     12.01 o 
  -8  10   5      130.84      140.21      5.81 o 
  -7  10   5        3.53        1.34      5.08 o 
  -6  10   5      188.04      217.47      6.49 o 
  -5  10   5        9.56       10.69      4.50 o 
  -4  10   5      333.32      305.79      3.94 o 
  -3  10   5        2.33       12.36      3.17 o 
  -2  10   5      140.47      139.66      4.07 o 
  -1  10   5     1829.82     1877.60     14.14 o 
   0  10   5        0.11       -0.26      3.85 o 
   1  10   5       37.60       41.58      3.45 o 
   2  10   5      255.47      251.71      8.30 o 
   3  10   5       48.83       44.71      3.62 o 
   4  10   5       18.31       20.88      4.37 o 
   5  10   5      111.45      108.59      5.00 o 
   6  10   5       22.55       18.54      6.85 o 
 -13  11   5       24.65       31.20      6.14 o 
 -12  11   5        4.89       24.19      8.41 o 
 -11  11   5      116.52      117.22      9.38 o 
 -10  11   5       33.75       37.18      5.70 o 
  -9  11   5      198.12      194.83     12.62 o 
  -8  11   5       31.92       33.93      5.39 o 
  -7  11   5       27.58       37.40      4.50 o 
  -6  11   5      133.51      126.04      5.83 o 
  -5  11   5        8.37       11.44      4.39 o 
  -4  11   5      110.87      125.92      6.34 o 
  -3  11   5      220.86      198.82      7.12 o 
  -2  11   5       52.32       40.95      2.92 o 
  -1  11   5       57.86       56.86      3.66 o 
   0  11   5      554.66      556.02      5.01 o 
   1  11   5      160.52      163.93      6.91 o 
   2  11   5       65.00       63.14      4.20 o 
   3  11   5       18.45       21.83      3.39 o 
   4  11   5        7.60        5.42      4.36 o 
   5  11   5       11.72       14.17      4.35 o 
 -13  12   5        0.75       12.27      8.94 o 
 -12  12   5        5.55       11.57      6.14 o 
 -11  12   5        0.33       -6.01      6.01 o 
 -10  12   5       86.57       80.08      6.13 o 
  -9  12   5       81.48       71.77      4.86 o 
  -8  12   5       32.80       33.20      9.82 o 
  -7  12   5       30.33       31.17      4.39 o 
  -6  12   5      307.89      306.24     12.89 o 
  -5  12   5      189.16      210.08     10.23 o 
  -4  12   5       68.95       64.25      3.61 o 
  -3  12   5      170.29      156.45      6.96 o 
  -2  12   5      489.53      488.15     12.80 o 
  -1  12   5      385.61      364.26      6.83 o 
   0  12   5       11.13       21.10      3.63 o 
   1  12   5      278.49      263.58      4.65 o 
   2  12   5       98.56      101.82      4.02 o 
   3  12   5       35.73       29.97      4.14 o 
   4  12   5       35.11       34.05      3.89 o 
 -12  13   5        1.59       -0.78      7.66 o 
 -11  13   5        6.03        4.97      6.83 o 
 -10  13   5       74.14       74.19      4.38 o 
  -9  13   5       70.55       78.76      8.11 o 
  -8  13   5      205.76      202.67      4.61 o 
  -7  13   5      350.14      329.80      4.85 o 
  -6  13   5      117.71      123.95      7.36 o 
  -5  13   5       25.36       28.92      4.04 o 
  -4  13   5      321.81      336.55      4.82 o 
  -3  13   5       75.28       84.99      4.63 o 
  -2  13   5        0.02        4.28      4.72 o 
  -1  13   5       49.92       59.71      4.30 o 
   0  13   5       78.58       82.49      8.37 o 
   1  13   5        1.30        2.40      4.25 o 
   2  13   5       34.60       36.89      5.19 o 
 -11  14   5       14.50       29.40      5.77 o 
 -10  14   5       89.23       82.05      4.21 o 
  -9  14   5      251.84      260.31      5.04 o 
  -8  14   5      188.34      219.93      9.82 o 
  -7  14   5      122.98      117.16      5.10 o 
  -6  14   5       92.17       85.93      4.41 o 
  -5  14   5      270.74      287.61      7.39 o 
  -4  14   5        0.15        9.55      4.13 o 
  -3  14   5      153.22      177.09     10.88 o 
  -2  14   5       94.49       90.36      4.06 o 
  -1  14   5        3.76       -0.57      5.03 o 
   0  14   5        6.97        6.43      4.36 o 
   1  14   5       85.32       65.89      4.38 o 
 -10  15   5       63.12       63.35     10.76 o 
  -9  15   5        0.92       -3.91      4.04 o 
  -8  15   5       75.38       79.27      4.61 o 
  -7  15   5      172.97      183.53      8.22 o 
  -6  15   5       45.56       62.71      9.66 o 
  -5  15   5       39.49       45.84      5.06 o 
  -4  15   5       51.41       50.13      5.54 o 
  -3  15   5       45.20       41.11      6.47 o 
  -2  15   5        1.76        6.33     10.91 o 
  -1  15   5       62.11       62.70      4.01 o 
  -7  16   5       38.39       33.32      5.30 o 
  -6  16   5        3.56        3.74      4.05 o 
  -5  16   5        6.94       -3.07      5.26 o 
  -4  16   5       15.92       27.98      6.09 o 
   2 -18   6      128.15      116.13      5.70 o 
   3 -18   6       25.62       43.44      9.99 o 
   4 -18   6       13.57       32.61     11.13 o 
  -1 -17   6       12.04       11.58      5.28 o 
   0 -17   6       88.06       94.33      5.51 o 
   1 -17   6       11.12       11.35      6.26 o 
   2 -17   6        2.00        0.13      5.06 o 
   3 -17   6       56.79       49.51      5.16 o 
   4 -17   6       11.68       14.80      5.87 o 
   5 -17   6       89.38       77.17      6.51 o 
   6 -17   6       24.75       41.76     22.17 o 
   7 -17   6       44.03       50.11      9.99 o 
  -3 -16   6       19.30       26.02      7.34 o 
  -2 -16   6       36.57       33.59      4.02 o 
  -1 -16   6       53.89       50.11      4.99 o 
   0 -16   6       12.16        4.60      4.90 o 
   1 -16   6      117.69      118.79      6.07 o 
   2 -16   6      147.87      155.24     12.88 o 
   3 -16   6       10.20       13.29      4.86 o 
   4 -16   6       45.27       58.63      5.96 o 
   5 -16   6      363.59      398.00     10.78 o 
   6 -16   6       44.10       35.54      5.12 o 
   7 -16   6      160.29      182.25     10.17 o 
   8 -16   6       19.30       38.04      8.76 o 
   9 -16   6       97.38      103.25      9.47 o 
  -4 -15   6      116.33       97.05      4.76 o 
  -3 -15   6      212.74      192.97     11.52 o 
  -2 -15   6        1.52       -1.48      3.47 o 
  -1 -15   6      200.82      203.61      4.29 o 
   0 -15   6      249.20      265.16      4.94 o 
   1 -15   6       27.19       29.78      6.40 o 
   2 -15   6      116.50      125.70      8.85 o 
   3 -15   6      231.22      220.91     16.92 o 
   4 -15   6       97.99       89.24      9.20 o 
   5 -15   6      132.56      173.71      8.59 o 
   6 -15   6        2.04       18.23      5.78 o 
   7 -15   6       59.10       62.58      6.14 o 
   8 -15   6        9.25       17.18      6.14 o 
   9 -15   6        4.72       -8.94      8.94 o 
  10 -15   6       55.76       47.95      6.69 o 
  -6 -14   6       47.44       54.78      7.79 o 
  -5 -14   6       38.17       32.08      4.53 o 
  -4 -14   6        0.89        8.83      3.81 o 
  -3 -14   6      234.69      226.39      4.31 o 
  -2 -14   6       34.09       35.56      8.59 o 
  -1 -14   6        4.79        8.41      4.84 o 
   0 -14   6      241.04      229.26      5.70 o 
   1 -14   6      271.10      274.76     12.25 o 
   2 -14   6      196.17      204.69      4.38 o 
   3 -14   6       39.60       40.67      5.61 o 
   4 -14   6      296.31      326.92      9.12 o 
   5 -14   6      268.25      254.87      8.76 o 
   6 -14   6       36.67       33.13      5.78 o 
   7 -14   6        9.21       17.35      5.96 o 
   8 -14   6       92.71       92.55      8.59 o 
   9 -14   6        3.63        8.76      5.96 o 
  10 -14   6        0.99       -2.04      5.16 o 
  -7 -13   6       21.44       18.97      5.36 o 
  -6 -13   6       14.16       17.69      4.84 o 
  -5 -13   6       36.99       42.49      5.03 o 
  -4 -13   6       25.34       38.78      4.72 o 
  -3 -13   6        0.70        0.77      3.61 o 
  -2 -13   6        1.47        9.80      7.81 o 
  -1 -13   6      549.67      542.23     12.94 o 
   0 -13   6      141.71      139.37      3.79 o 
   1 -13   6        5.00        0.52     11.53 o 
   2 -13   6      208.50      212.58      5.87 o 
   3 -13   6     1233.82     1156.05      9.82 o 
   4 -13   6      350.33      357.24      9.29 o 
   5 -13   6        9.74       -0.53      7.89 o 
   6 -13   6      105.36      106.93      8.06 o 
   7 -13   6       30.34       34.18      5.96 o 
   8 -13   6       10.01       16.65      8.24 o 
   9 -13   6       22.17       22.66      4.96 o 
  10 -13   6       35.56       41.66      7.71 o 
  11 -13   6       46.97       52.14      6.57 o 
  -8 -12   6        2.19        1.18      4.55 o 
  -7 -12   6       97.89       93.98      5.96 o 
  -6 -12   6       88.62       99.83      4.81 o 
  -5 -12   6      191.18      188.73      5.89 o 
  -4 -12   6       32.54       33.60      4.45 o 
  -3 -12   6       17.02       15.33      5.97 o 
  -2 -12   6      314.00      317.93      4.68 o 
  -1 -12   6       17.16       30.85      5.87 o 
   0 -12   6      518.28      519.24      5.39 o 
   1 -12   6       91.80      101.86      7.98 o 
   2 -12   6       34.35       29.16      4.31 o 
   3 -12   6        3.97        8.68      5.21 o 
   4 -12   6      184.52      194.05      6.14 o 
   5 -12   6       87.30       94.83      5.96 o 
   6 -12   6       80.70       91.50      7.89 o 
   7 -12   6        1.01        1.75      7.89 o 
   8 -12   6       28.29       34.71      5.78 o 
   9 -12   6      106.34       97.71      5.95 o 
  10 -12   6       28.37       26.97     10.25 o 
  11 -12   6       43.53       38.83      4.59 o 
  -9 -11   6      136.56      111.57      5.47 o 
  -8 -11   6       65.10       68.80      6.30 o 
  -7 -11   6      116.58      112.23      6.29 o 
  -6 -11   6       98.15       84.31      4.92 o 
  -5 -11   6      141.45      149.04      4.70 o 
  -4 -11   6       48.57       51.48      5.11 o 
  -3 -11   6       86.26       98.27      3.78 o 
  -2 -11   6        0.67       -1.70      3.70 o 
  -1 -11   6      374.07      401.11     31.03 o 
   0 -11   6       59.53       55.24      4.50 o 
   1 -11   6       14.48       18.29      3.72 o 
   2 -11   6      110.40      108.58      7.27 o 
   3 -11   6      768.65      694.45     22.61 o 
   4 -11   6      202.50      178.62      8.06 o 
   5 -11   6      429.61      402.47      9.12 o 
   6 -11   6      662.70      661.72     10.17 o 
   7 -11   6       84.79      108.51      8.06 o 
   8 -11   6       32.75       25.77      8.24 o 
   9 -11   6      126.05      129.04     15.51 o 
  10 -11   6      121.07      119.19      8.50 o 
  11 -11   6       36.60       42.47      6.32 o 
  12 -11   6        1.14        5.42      6.57 o 
  -9 -10   6       34.42       46.15      4.61 o 
  -8 -10   6       10.30       11.24      5.29 o 
  -7 -10   6       24.48       21.51      4.12 o 
  -6 -10   6      186.22      182.88      4.69 o 
  -5 -10   6       18.35       18.04      3.49 o 
  -4 -10   6      130.52      141.39      5.81 o 
  -3 -10   6       17.82       27.34      3.62 o 
  -2 -10   6     1066.83     1094.02     10.05 o 
  -1 -10   6      693.67      679.94     17.88 o 
   0 -10   6       11.02       14.01      4.41 o 
   1 -10   6     1862.82     1848.47     20.51 o 
   2 -10   6      905.51      882.16     21.65 o 
   3 -10   6      196.59      210.46      5.01 o 
   4 -10   6     1526.18     1582.11     13.85 o 
   5 -10   6     1207.08     1260.34     12.10 o 
   6 -10   6      357.40      306.58      7.01 o 
   7 -10   6      593.45      507.99      8.24 o 
   8 -10   6      595.03      578.81     10.34 o 
   9 -10   6       65.15       64.63      7.10 o 
  10 -10   6        1.01       -2.37      5.95 o 
  11 -10   6        3.67        4.50      6.01 o 
  12 -10   6        0.35        6.62      7.06 o 
 -10  -9   6        2.67       11.66      5.43 o 
  -9  -9   6        0.34        5.37      4.15 o 
  -8  -9   6       71.34       70.06      4.92 o 
  -7  -9   6       81.37       87.79      4.25 o 
  -6  -9   6       51.70       50.45      4.58 o 
  -5  -9   6        3.99        8.46      4.56 o 
  -4  -9   6      331.65      323.33      6.84 o 
  -3  -9   6      891.01      899.36     29.61 o 
  -2  -9   6      299.86      308.84      6.13 o 
  -1  -9   6      670.27      640.59     16.48 o 
   0  -9   6      126.98      115.93     15.60 o 
   1  -9   6      463.60      450.83      8.41 o 
   2  -9   6     1591.66     1569.91      8.74 o 
   3  -9   6      376.11      374.99      6.51 o 
   4  -9   6       13.40       12.35      5.51 o 
   5  -9   6       73.99       60.83      7.89 o 
   6  -9   6     1085.29     1055.78     11.74 o 
   7  -9   6       16.87       24.72      7.71 o 
   8  -9   6        0.09       -5.08      7.71 o 
   9  -9   6       41.86       47.70      5.76 o 
  10  -9   6        0.77        2.77      5.64 o 
  11  -9   6        1.42       -0.37      6.01 o 
  12  -9   6      148.43      156.88      7.83 o 
 -11  -8   6        0.36        4.39      5.33 o 
 -10  -8   6        2.09       12.50      5.88 o 
  -9  -8   6        6.33        0.84      4.75 o 
  -8  -8   6        5.06        5.58      3.98 o 
  -7  -8   6      243.96      242.61      5.09 o 
  -6  -8   6      251.98      253.96      5.17 o 
  -5  -8   6      296.40      297.47      8.55 o 
  -4  -8   6       86.13       90.05      5.84 o 
  -3  -8   6     3099.83     3174.34     45.93 o 
  -2  -8   6     1787.85     1745.19     47.15 o 
  -1  -8   6       57.68       52.66      4.44 o 
   0  -8   6     1311.62     1335.08      7.96 o 
   1  -8   6     2101.94     2067.07     36.99 o 
   2  -8   6       16.46       15.49      5.14 o 
   3  -8   6      541.95      551.98     26.21 o 
   4  -8   6     1202.16     1225.92     63.02 o 
   5  -8   6        4.27       -1.75      7.36 o 
   6  -8   6      233.12      191.42      6.66 o 
   7  -8   6      206.96      231.38      8.94 o 
   8  -8   6      256.11      269.40      6.38 o 
   9  -8   6       45.32       51.38      5.70 o 
  10  -8   6        8.76       12.36      5.64 o 
  11  -8   6       24.77       24.08      7.27 o 
  12  -8   6       83.53       83.49      5.89 o 
 -11  -7   6       84.28       77.22      4.76 o 
 -10  -7   6       18.41       31.03      7.56 o 
  -9  -7   6       27.03       31.04      4.08 o 
  -8  -7   6       79.38       77.88      4.49 o 
  -7  -7   6        0.25        7.17      4.80 o 
  -6  -7   6        6.02       13.17      6.52 o 
  -5  -7   6     1053.08     1028.58     18.81 o 
  -4  -7   6      169.87      141.36      4.79 o 
  -3  -7   6      988.86      968.05     30.50 o 
  -2  -7   6      138.38      147.81      4.80 o 
  -1  -7   6      147.88      114.35      6.84 o 
   0  -7   6      159.38      204.36      7.19 o 
   1  -7   6     1775.97     1737.41     39.27 o 
   2  -7   6       15.93       17.13      3.47 o 
   3  -7   6     1717.77     1727.04     21.39 o 
   4  -7   6      160.28      187.72      5.14 o 
   5  -7   6       91.02       80.28      7.89 o 
   6  -7   6       35.60       39.09      8.06 o 
   7  -7   6      191.86      186.86      8.94 o 
   8  -7   6       21.68       26.67      5.45 o 
   9  -7   6       15.11       17.38      6.11 o 
  10  -7   6       15.73       22.22      6.36 o 
  11  -7   6        9.70       10.32      5.26 o 
  12  -7   6        0.45       -2.08      5.86 o 
 -12  -6   6        3.45        7.71      5.36 o 
 -11  -6   6        0.29       -3.10      5.28 o 
 -10  -6   6      357.93      287.02      8.90 o 
  -9  -6   6       65.51       67.54      8.25 o 
  -8  -6   6      598.15      600.34      9.66 o 
  -7  -6   6      554.73      571.44      6.73 o 
  -6  -6   6      392.95      402.32      4.83 o 
  -5  -6   6      319.97      312.14      4.31 o 
  -4  -6   6      297.54      298.72      7.54 o 
  -3  -6   6      929.96      962.81      7.81 o 
  -2  -6   6      194.05      170.64      4.52 o 
  -1  -6   6        0.40        0.44      4.21 o 
   0  -6   6      574.06      534.77      7.10 o 
   1  -6   6      205.68      182.20     10.43 o 
   2  -6   6        3.60        5.48      4.38 o 
   3  -6   6      317.00      305.57      5.56 o 
   4  -6   6      706.29      644.55      7.56 o 
   5  -6   6     1329.70     1333.27     13.67 o 
   6  -6   6      244.30      248.91     11.04 o 
   7  -6   6      243.33      226.08     23.58 o 
   8  -6   6      112.72      116.82      6.61 o 
   9  -6   6       12.51       16.79      6.88 o 
  10  -6   6       60.40       66.21      7.55 o 
  11  -6   6       62.68       68.50      6.10 o 
  12  -6   6        7.06        4.41      7.36 o 
 -12  -5   6       10.48       15.01     10.17 o 
 -11  -5   6      733.87      676.10     19.62 o 
 -10  -5   6      104.28       99.02      5.06 o 
  -9  -5   6      239.06      269.84     11.72 o 
  -8  -5   6      702.45      672.63      9.02 o 
  -7  -5   6      344.73      340.63      5.32 o 
  -6  -5   6       97.86       88.95      5.60 o 
  -5  -5   6     2724.22     2694.61     11.03 o 
  -4  -5   6      525.02      497.57      9.55 o 
  -3  -5   6      360.73      389.64      5.64 o 
  -2  -5   6        5.74        7.29      4.28 o 
  -1  -5   6     3385.48     3380.10     47.24 o 
   0  -5   6      766.49      884.66     24.45 o 
   1  -5   6      332.76      322.93      5.56 o 
   2  -5   6     3491.29     3570.33     13.82 o 
   3  -5   6       32.30       52.10      5.33 o 
   4  -5   6      441.11      436.18      6.94 o 
   5  -5   6        5.20       -1.05      7.54 o 
   6  -5   6     1099.65     1051.40     13.85 o 
   7  -5   6       25.82       25.49      5.76 o 
   8  -5   6      127.44      119.34      7.31 o 
   9  -5   6        1.11        6.76      4.13 o 
  10  -5   6       81.19       77.23      5.99 o 
  11  -5   6        0.29       -6.84      8.06 o 
  12  -5   6       51.56       51.01      9.12 o 
 -13  -4   6       74.29       69.50      6.88 o 
 -12  -4   6       20.96       23.41      5.09 o 
 -11  -4   6      142.56      142.78      6.42 o 
 -10  -4   6      264.30      239.15      7.86 o 
  -9  -4   6       12.36       17.53      4.26 o 
  -8  -4   6      466.00      492.80     12.20 o 
  -7  -4   6      280.09      284.49      5.22 o 
  -6  -4   6       50.08       50.09      4.60 o 
  -5  -4   6       51.52       52.43      4.41 o 
  -4  -4   6      284.29      219.94      7.71 o 
  -3  -4   6      748.99      712.66     15.60 o 
  -2  -4   6      134.65      119.09      4.52 o 
  -1  -4   6     2364.72     2513.85     58.20 o 
   0  -4   6     1130.46     1200.47      8.65 o 
   1  -4   6      110.85      103.77      5.58 o 
   2  -4   6       26.02       31.28      4.24 o 
   3  -4   6        2.49        5.59      4.65 o 
   4  -4   6     2537.84     2656.89     15.16 o 
   5  -4   6      797.97      808.97     14.20 o 
   6  -4   6     1115.31     1166.06     20.86 o 
   7  -4   6     2086.29     2150.27     24.28 o 
   8  -4   6      678.72      667.38     23.83 o 
   9  -4   6       11.51       14.50      6.27 o 
  10  -4   6        2.64        6.66      7.89 o 
  11  -4   6       69.31       71.87      8.94 o 
  12  -4   6        7.74       10.17      8.94 o 
 -13  -3   6        6.05        6.92      9.12 o 
 -12  -3   6        9.83       18.67      4.21 o 
 -11  -3   6        9.89        8.10      6.49 o 
 -10  -3   6      139.62      139.60      8.40 o 
  -9  -3   6       69.90       62.41      4.10 o 
  -8  -3   6       14.12       17.66      3.70 o 
  -7  -3   6      577.85      543.79     11.78 o 
  -6  -3   6      269.23      251.78      6.93 o 
  -5  -3   6      693.11      639.90     11.39 o 
  -4  -3   6     1118.28     1122.63     28.75 o 
  -3  -3   6       43.41       51.74      5.51 o 
  -2  -3   6     8650.45     8450.09    103.51 o 
  -1  -3   6     1171.19     1069.92     11.22 o 
   0  -3   6      691.82      741.60     14.72 o 
   1  -3   6      138.34       93.35      5.76 o 
   2  -3   6     6766.39     7014.08     26.29 o 
   3  -3   6      135.20      204.53      6.57 o 
   4  -3   6       45.67       38.30      7.00 o 
   5  -3   6     1064.92     1083.30     17.35 o 
   6  -3   6      380.89      378.64      9.79 o 
   7  -3   6       14.44       13.77      5.92 o 
   8  -3   6      442.75      389.32      9.47 o 
   9  -3   6      194.21      198.61      8.76 o 
  10  -3   6       78.52       78.18      8.24 o 
  11  -3   6       15.01        5.61      8.41 o 
  12  -3   6        3.08       12.80      9.12 o 
 -13  -2   6       22.68       30.55      9.64 o 
 -12  -2   6       14.89       13.97      6.66 o 
 -11  -2   6      105.94      111.80     10.52 o 
 -10  -2   6       18.75       19.27      4.47 o 
  -9  -2   6       33.78       27.38      3.45 o 
  -8  -2   6      137.26      126.18      4.85 o 
  -7  -2   6      172.24      163.42      8.00 o 
  -6  -2   6      250.95      207.23      9.03 o 
  -5  -2   6      281.18      229.49     11.39 o 
  -4  -2   6     2837.20     2785.44     26.21 o 
  -3  -2   6      251.74      196.30     12.10 o 
  -2  -2   6       56.16      101.24      5.58 o 
  -1  -2   6       42.92       49.17      5.45 o 
   0  -2   6      986.54      898.29      8.86 o 
   1  -2   6      220.19      186.26      6.45 o 
   2  -2   6        5.15       13.50      8.41 o 
   3  -2   6       93.02       97.86      5.83 o 
   4  -2   6        3.86        3.33      8.94 o 
   5  -2   6       92.89       97.62      9.83 o 
   6  -2   6       47.35       39.79      5.43 o 
   7  -2   6       11.92        8.41      5.08 o 
   8  -2   6      397.25      395.28      7.71 o 
   9  -2   6       79.20       82.04      6.14 o 
  10  -2   6      159.34      148.30      9.12 o 
  11  -2   6       10.58       14.72      8.94 o 
  12  -2   6        1.13       13.67      9.12 o 
 -14  -1   6       17.71       12.50      5.54 o 
 -13  -1   6       78.94       84.67      6.38 o 
 -12  -1   6       98.83       93.47     10.17 o 
 -11  -1   6        7.74       10.96     13.15 o 
 -10  -1   6        3.87       -1.93      3.72 o 
  -9  -1   6       66.09       70.70      5.33 o 
  -8  -1   6        3.93        1.14      4.80 o 
  -7  -1   6       23.34       21.19      3.82 o 
  -6  -1   6       86.70       84.22      5.14 o 
  -5  -1   6     1237.86     1267.31      8.61 o 
  -4  -1   6      410.07      357.18     19.54 o 
  -3  -1   6     2179.27     2144.29     10.23 o 
  -2  -1   6      315.79      255.98      5.02 o 
  -1  -1   6     2091.65     2134.66     23.75 o 
   0  -1   6     2324.60     2565.47     25.77 o 
   1  -1   6      292.44      201.56      6.63 o 
   2  -1   6     2163.98     2066.88     30.15 o 
   3  -1   6      496.18      513.02     10.64 o 
   5  -1   6      584.85      543.40      8.06 o 
   6  -1   6        1.90       -3.16      7.36 o 
   7  -1   6       10.40       10.17      4.91 o 
   8  -1   6       75.09       88.87      7.89 o 
   9  -1   6      238.52      235.42      8.94 o 
  10  -1   6       67.54       74.32      6.31 o 
  11  -1   6        0.03       -1.05      6.14 o 
 -14   0   6       24.56       25.77      6.45 o 
 -13   0   6       63.60       54.02      6.40 o 
 -12   0   6       34.27       30.41      4.83 o 
 -11   0   6        5.59        0.72      6.40 o 
 -10   0   6        0.74       -3.74      4.56 o 
  -9   0   6      277.21      281.84      5.22 o 
  -8   0   6      602.76      634.22      7.07 o 
  -7   0   6      405.88      402.16      5.76 o 
  -6   0   6     1311.20     1297.37      7.62 o 
  -5   0   6      634.76      633.53      7.25 o 
  -4   0   6     7210.89     7122.55    103.42 o 
  -3   0   6     7410.64     7257.37     93.96 o 
  -2   0   6      132.69      130.23      5.83 o 
  -1   0   6     2337.47     2314.51     54.60 o 
   0   0   6     1645.97     1692.22     11.84 o 
   1   0   6      689.21      704.01      9.30 o 
   2   0   6        0.45       -0.75      6.32 o 
   3   0   6     1986.03     1966.15     14.73 o 
   4   0   6       81.91       76.25      5.43 o 
   5   0   6      255.74      243.83      8.06 o 
   6   0   6        0.92       11.92      7.19 o 
   7   0   6      360.75      340.42      8.94 o 
   8   0   6       81.02       93.25      5.96 o 
   9   0   6        3.26        0.88      7.89 o 
  10   0   6       27.91       20.86      8.76 o 
  11   0   6       22.16       17.18      9.12 o 
 -14   1   6        7.53        8.09      6.32 o 
 -13   1   6        5.64        8.15      4.21 o 
 -12   1   6      106.97      104.80      6.07 o 
 -11   1   6       62.03       62.07     14.20 o 
 -10   1   6       11.88       19.69      4.28 o 
  -9   1   6       49.59       46.03      4.63 o 
  -8   1   6      225.56      250.57      5.89 o 
  -7   1   6       42.23       49.94      4.30 o 
  -6   1   6      372.82      363.33     10.48 o 
  -5   1   6     1161.63     1135.55      8.05 o 
  -4   1   6     6937.25     6916.08     72.66 o 
  -3   1   6     2854.19     2865.70     22.35 o 
  -2   1   6      725.67      686.05     11.92 o 
  -1   1   6      362.44      340.61      5.39 o 
   0   1   6       60.44       58.31      4.40 o 
   1   1   6       31.10       11.44      3.87 o 
   2   1   6       14.38        6.31      4.82 o 
   3   1   6        6.19        3.33      7.01 o 
   4   1   6      742.78      777.77     10.17 o 
   5   1   6      582.61      597.57      8.06 o 
   6   1   6      251.54      263.81      8.24 o 
   7   1   6        2.49       15.60      5.43 o 
   8   1   6       94.50       95.36      5.96 o 
   9   1   6       31.41       32.78      8.24 o 
  10   1   6        5.02       14.90      5.96 o 
  11   1   6       11.08        5.61      9.29 o 
 -14   2   6        2.81        3.37      6.26 o 
 -13   2   6        0.86       -1.66      5.00 o 
 -12   2   6        0.29       13.03     10.87 o 
 -11   2   6      365.49      369.48      5.85 o 
 -10   2   6      986.96      970.31     49.08 o 
  -9   2   6        1.88       -3.32      3.78 o 
  -8   2   6      623.82      635.55      6.23 o 
  -7   2   6     1347.35     1393.41     12.18 o 
  -6   2   6      161.07      182.12      4.37 o 
  -5   2   6     1993.94     2085.18     37.29 o 
  -4   2   6      212.45      168.16      4.82 o 
  -3   2   6     3345.79     3340.69     41.07 o 
  -2   2   6     4906.93     5162.88     42.30 o 
  -1   2   6     1118.93     1017.69     18.03 o 
   0   2   6      255.79      298.29      8.58 o 
   1   2   6     1530.52     1576.35     31.88 o 
   2   2   6       13.29       10.60      4.30 o 
   3   2   6     1216.94     1164.65     29.62 o 
   4   2   6      283.83      323.24      6.84 o 
   5   2   6      116.78      109.38      5.78 o 
   6   2   6      141.49      134.10      5.78 o 
   7   2   6      397.89      384.41      7.36 o 
   8   2   6        8.07       14.55      8.06 o 
   9   2   6        0.23       20.51      8.06 o 
  10   2   6       33.51       37.16      6.31 o 
 -14   3   6        9.01       10.30      6.26 o 
 -13   3   6       11.71       19.80     10.43 o 
 -12   3   6       36.48       42.07      5.76 o 
 -11   3   6       18.31       17.83      6.84 o 
 -10   3   6      900.96      944.36     22.17 o 
  -9   3   6      169.56      176.28      5.87 o 
  -8   3   6       59.79       86.66      5.27 o 
  -7   3   6       12.23       14.58      5.63 o 
  -6   3   6      104.59       92.73      4.66 o 
  -5   3   6       30.96       13.48      3.70 o 
  -4   3   6     1963.08     2254.01     51.22 o 
  -3   3   6     1199.32     1151.02     12.12 o 
  -2   3   6       11.23        7.06      3.01 o 
  -1   3   6     1712.01     1847.17     21.04 o 
   0   3   6     1729.47     1700.82     29.62 o 
   1   3   6       84.07       58.90      5.96 o 
   2   3   6      465.34      443.93      6.38 o 
   3   3   6      353.24      344.25      6.72 o 
   4   3   6      560.26      557.95      9.47 o 
   5   3   6      700.05      726.76      8.41 o 
   6   3   6       21.88       24.72      5.43 o 
   7   3   6       79.30       85.54      8.06 o 
   8   3   6       80.68       88.00      6.31 o 
   9   3   6      134.02      129.89      8.94 o 
  10   3   6       57.93       40.32      9.12 o 
 -14   4   6        1.13       -5.08      8.76 o 
 -13   4   6       35.75       37.51      6.07 o 
 -12   4   6      231.54      227.85      5.43 o 
 -11   4   6      275.53      273.35      6.66 o 
 -10   4   6       44.80       41.02      6.75 o 
  -9   4   6        2.28       10.25      6.66 o 
  -8   4   6      140.74      143.02      5.39 o 
  -7   4   6      285.83      274.23     11.01 o 
  -6   4   6       72.44       74.81      3.51 o 
  -5   4   6       59.80       44.69      4.25 o 
  -4   4   6     1741.57     1567.96      7.48 o 
  -3   4   6      148.22      134.68      5.30 o 
  -2   4   6      143.94      117.97      4.32 o 
  -1   4   6     1241.30     1179.98      8.53 o 
   0   4   6     2790.16     2794.86     35.41 o 
   1   4   6       53.14       49.80      5.19 o 
   2   4   6      212.55      222.62      6.07 o 
   3   4   6       24.88       24.81      4.13 o 
   4   4   6        7.08        9.99      5.26 o 
   5   4   6       39.13       36.99      5.43 o 
   6   4   6      304.36      335.16      8.94 o 
   7   4   6       50.78       60.48      5.78 o 
   8   4   6        6.25       24.72      5.78 o 
   9   4   6       93.75       85.54      6.49 o 
 -14   5   6        5.89       -5.61      9.12 o 
 -13   5   6      184.12      190.19      9.12 o 
 -12   5   6        3.90        3.03     12.62 o 
 -11   5   6       78.25       89.48     10.08 o 
 -10   5   6       79.18       86.41      8.33 o 
  -9   5   6      876.96      896.01      9.82 o 
  -8   5   6      206.29      233.07     15.25 o 
  -7   5   6       55.57       45.54      5.21 o 
  -6   5   6      376.11      370.17      6.48 o 
  -5   5   6      936.00      948.67      7.60 o 
  -4   5   6      888.32      854.43      9.86 o 
  -3   5   6      583.53      621.81      5.42 o 
  -2   5   6      400.08      400.50      6.04 o 
  -1   5   6       21.19       25.46      3.18 o 
   0   5   6        1.19        3.02      3.94 o 
   1   5   6      702.92      691.30      5.14 o 
   2   5   6     1030.60     1007.84     15.76 o 
   3   5   6       89.94      103.32      5.97 o 
   4   5   6      277.74      261.18      6.90 o 
   5   5   6      121.00      138.83      8.06 o 
   6   5   6       23.38       45.75      7.89 o 
   7   5   6       77.78       79.06      5.96 o 
   8   5   6       77.48       90.80      8.76 o 
   9   5   6       13.57       12.27      9.29 o 
 -14   6   6       63.44       75.02      9.12 o 
 -13   6   6        5.84        0.00      8.59 o 
 -12   6   6       87.48       79.93      8.24 o 
 -11   6   6        1.26        3.16      7.71 o 
 -10   6   6      223.24      217.54      8.06 o 
  -9   6   6       52.92       44.70      7.36 o 
  -8   6   6       77.64       80.02      4.37 o 
  -7   6   6      103.71      107.45      7.71 o 
  -6   6   6        0.91        1.60      3.71 o 
  -5   6   6     1390.70     1418.75     37.69 o 
  -4   6   6     2396.63     2386.42     30.41 o 
  -3   6   6     1525.20     1584.60     31.52 o 
  -2   6   6       62.13       58.07      3.38 o 
  -1   6   6     1755.62     1708.70     17.24 o 
   0   6   6     1197.52     1166.73     13.10 o 
   1   6   6     1049.34     1061.84      5.76 o 
   2   6   6        2.91        4.17      3.89 o 
   3   6   6      465.16      485.90      9.96 o 
   4   6   6       54.34       59.05      4.75 o 
   5   6   6      118.90      120.43      8.06 o 
   6   6   6       25.40       25.77      8.06 o 
   7   6   6        2.32       -2.45      5.78 o 
   8   6   6        1.30        5.26      8.59 o 
 -14   7   6        9.75        6.31      9.12 o 
 -13   7   6        8.57       -1.40      5.96 o 
 -12   7   6        3.00       13.32      8.24 o 
 -11   7   6       17.65        8.41      7.71 o 
 -10   7   6        4.10       15.25      7.89 o 
  -9   7   6       94.93      107.10      7.54 o 
  -8   7   6       50.35       28.92      7.36 o 
  -7   7   6     1895.53     1896.24     48.91 o 
  -6   7   6       68.07       67.35      3.98 o 
  -5   7   6      706.75      709.26     16.41 o 
  -4   7   6      197.52      180.10      5.35 o 
  -3   7   6     1219.44     1158.84     22.98 o 
  -2   7   6     2056.31     2081.08     10.46 o 
  -1   7   6      726.37      740.86     18.82 o 
   0   7   6        7.67       12.07      3.31 o 
   1   7   6        4.84        6.60      3.74 o 
   2   7   6        7.85        8.74      3.36 o 
   3   7   6      924.17      910.77     11.14 o 
   4   7   6      718.81      729.47      6.94 o 
   5   7   6       46.91       46.28      8.24 o 
   6   7   6       13.51       25.94      8.06 o 
   7   7   6        1.45       -8.59      8.59 o 
   8   7   6       36.68       41.19      6.66 o 
 -14   8   6       29.89       21.39      9.29 o 
 -13   8   6       56.49       57.14      6.14 o 
 -12   8   6      111.78      133.22      8.41 o 
 -11   8   6      211.90      208.95      6.49 o 
 -10   8   6       28.52       41.72      7.89 o 
  -9   8   6      495.21      499.93      9.12 o 
  -8   8   6        6.07        3.51      5.21 o 
  -7   8   6      733.00      760.67      6.84 o 
  -6   8   6     1274.89     1229.68     15.53 o 
  -5   8   6      577.29      526.20      5.08 o 
  -4   8   6       18.28       26.59      3.70 o 
  -3   8   6       10.42        7.25      4.68 o 
  -2   8   6     1860.95     1873.59     41.91 o 
  -1   8   6      140.29      151.86      3.92 o 
   0   8   6      327.45      320.38      6.29 o 
   1   8   6       87.94       80.49      3.54 o 
   2   8   6       12.83       12.61      3.43 o 
   3   8   6      107.30      109.73      3.54 o 
   4   8   6        8.91       15.54      4.38 o 
   5   8   6        3.07       -4.28      6.20 o 
   6   8   6        3.49        1.75      5.96 o 
   7   8   6        1.68       -6.49      6.49 o 
 -14   9   6       45.34       38.04      9.29 o 
 -13   9   6       33.18       22.26      6.14 o 
 -12   9   6        1.01        0.00      8.24 o 
 -11   9   6       14.53       24.01      8.06 o 
 -10   9   6      392.85      424.20      7.36 o 
  -9   9   6      198.54      186.20      5.22 o 
  -8   9   6       81.81       68.60      5.63 o 
  -7   9   6       22.46       31.73      5.27 o 
  -6   9   6       65.68       66.57      5.39 o 
  -5   9   6        7.65        4.58      3.76 o 
  -4   9   6      774.25      797.11     11.43 o 
  -3   9   6        4.15        2.67      4.87 o 
  -2   9   6      231.14      227.60      3.57 o 
  -1   9   6       20.70       23.85      3.74 o 
   0   9   6      383.17      376.59      7.80 o 
   1   9   6      264.51      263.43      8.91 o 
   2   9   6        2.64       -0.99      3.11 o 
   3   9   6       43.30       45.60      3.77 o 
   4   9   6      395.72      400.47      5.51 o 
   5   9   6      470.06      454.68      6.76 o 
   6   9   6        3.39       -8.94      8.94 o 
 -13  10   6       66.38       50.31      9.12 o 
 -12  10   6      125.18      117.45      8.76 o 
 -11  10   6       79.32       82.74      6.14 o 
 -10  10   6       24.23       32.22      4.64 o 
  -9  10   6       78.29       74.42      5.63 o 
  -8  10   6      431.01      431.97      6.66 o 
  -7  10   6       92.00       97.65      5.70 o 
  -6  10   6       79.06       70.62      4.54 o 
  -5  10   6      283.08      260.29      4.07 o 
  -4  10   6      320.00      280.63      5.53 o 
  -3  10   6       33.43       32.67      3.77 o 
  -2  10   6      236.13      251.56      3.66 o 
  -1  10   6      777.84      758.76     12.53 o 
   0  10   6      457.18      451.06      5.50 o 
   1  10   6        1.43        2.43      3.50 o 
   2  10   6      269.47      286.93      5.75 o 
   3  10   6       85.81       84.85      3.70 o 
   4  10   6       13.77       18.05      4.20 o 
   5  10   6        1.31        6.28      6.25 o 
 -13  11   6       12.98        8.24      9.12 o 
 -12  11   6        5.10        2.63      8.59 o 
 -11  11   6       87.75       98.69      8.59 o 
 -10  11   6      188.92      185.19      8.50 o 
  -9  11   6      542.91      503.43      7.06 o 
  -8  11   6       77.45       73.93      6.05 o 
  -7  11   6      226.99      239.34      9.20 o 
  -6  11   6      138.58      140.40      4.96 o 
  -5  11   6       92.12      100.56      4.08 o 
  -4  11   6       50.56       62.54      5.92 o 
  -3  11   6       27.40       39.72      4.88 o 
  -2  11   6       29.53       28.30      3.83 o 
  -1  11   6        1.34       -3.59      6.05 o 
   0  11   6      609.31      621.84      5.21 o 
   1  11   6      227.38      244.33      4.54 o 
   2  11   6       22.93       24.80      5.82 o 
   3  11   6       22.59       28.53      4.36 o 
   4  11   6       43.21       41.49      4.30 o 
 -12  12   6       44.87       43.47      6.49 o 
 -11  12   6       80.62       73.60      5.61 o 
 -10  12   6       19.96       31.02      4.64 o 
  -9  12   6        1.13       -8.15      8.15 o 
  -8  12   6       15.89       22.14      4.64 o 
  -7  12   6        0.63       10.25      4.40 o 
  -6  12   6      267.54      263.98      8.27 o 
  -5  12   6      261.61      274.66      5.26 o 
  -4  12   6       10.49        8.95      7.44 o 
  -3  12   6        4.86        5.21      3.95 o 
  -2  12   6       41.54       52.68      4.14 o 
  -1  12   6      262.29      272.24      7.51 o 
   0  12   6        0.54        3.90      4.21 o 
   1  12   6       26.09       27.92      3.50 o 
   2  12   6       75.48       67.93      4.45 o 
   3  12   6       43.14       48.99      4.46 o 
 -12  13   6       49.97       53.81      9.29 o 
 -11  13   6      182.59      192.40     10.08 o 
 -10  13   6        4.04        2.45      5.21 o 
  -9  13   6        3.85       -3.78      5.73 o 
  -8  13   6      354.20      346.74     10.83 o 
  -7  13   6      307.23      306.50     13.12 o 
  -6  13   6      321.07      358.00      5.71 o 
  -5  13   6       30.75       39.69      4.19 o 
  -4  13   6      198.29      221.43      6.72 o 
  -3  13   6      320.20      299.44     12.18 o 
  -2  13   6       82.76       71.41      5.31 o 
  -1  13   6        2.36        5.52      5.43 o 
   0  13   6       78.96       73.54      3.61 o 
   1  13   6       14.46       11.97      3.60 o 
   2  13   6        2.02        8.98      3.70 o 
 -11  14   6       26.06       15.78      6.49 o 
 -10  14   6       58.64       46.24      5.33 o 
  -9  14   6       65.48       48.09      4.57 o 
  -8  14   6      166.25      147.21      4.72 o 
  -7  14   6       66.86       69.55      7.59 o 
  -6  14   6      201.02      215.99      4.64 o 
  -5  14   6       68.40       63.26      4.67 o 
  -4  14   6       12.32        5.34      4.32 o 
  -3  14   6       29.77       34.28      5.02 o 
  -2  14   6       46.81       55.70      5.16 o 
  -1  14   6       46.40       42.41      7.60 o 
   0  14   6       29.07       37.39      5.29 o 
  -9  15   6       57.93       55.85      4.21 o 
  -8  15   6       71.31       69.24      7.06 o 
  -7  15   6       38.45       30.92      6.46 o 
  -6  15   6       41.97       33.76      4.49 o 
  -5  15   6       10.56       21.28      5.09 o 
  -4  15   6        7.61       15.38      8.05 o 
  -3  15   6       39.16       38.70      6.27 o 
  -2  15   6       47.05       51.33      5.46 o 
   4 -18   7        0.10        4.91      9.12 o 
  -1 -17   7       13.12       14.55      5.26 o 
   0 -17   7       36.69       28.58     18.23 o 
   1 -17   7      106.69      118.12      6.57 o 
   2 -17   7       21.08       18.31      8.33 o 
   3 -17   7       33.23       34.67      7.89 o 
   4 -17   7      380.24      379.11     24.28 o 
   5 -17   7       26.61       27.24      6.84 o 
   6 -17   7        2.50       11.04     13.50 o 
   7 -17   7        0.74        3.68      9.29 o 
  -3 -16   7       15.56       23.71      4.64 o 
  -2 -16   7       29.80       24.09      5.16 o 
  -1 -16   7       55.39       61.77      3.93 o 
   0 -16   7       12.79       17.10      5.81 o 
   1 -16   7      180.40      184.54      5.83 o 
   2 -16   7      395.76      390.29     25.59 o 
   3 -16   7       36.78       40.04      9.12 o 
   4 -16   7       56.73       66.55      6.13 o 
   5 -16   7        2.22        6.49      5.78 o 
   6 -16   7       53.09       63.98      8.76 o 
   7 -16   7        5.08       -1.58      8.94 o 
   8 -16   7        0.32       -1.75      8.76 o 
  -4 -15   7        0.89        7.81      4.49 o 
  -3 -15   7       16.48       27.59      8.62 o 
  -2 -15   7       15.27       19.50      4.23 o 
  -1 -15   7       99.88      106.29      7.54 o 
   0 -15   7      159.68      165.01      8.03 o 
   1 -15   7      354.87      359.24      4.90 o 
   2 -15   7        4.05        6.23      4.03 o 
   3 -15   7      298.17      299.05      9.12 o 
   4 -15   7      177.45      196.50      8.59 o 
   5 -15   7       98.51       94.48      6.14 o 
   6 -15   7       27.05       49.08      8.41 o 
   7 -15   7       51.94       43.65      8.94 o 
   8 -15   7       37.69       30.68      6.49 o 
   9 -15   7        4.38        7.71      9.12 o 
  -6 -14   7        1.22        1.65      4.57 o 
  -5 -14   7      117.75      122.25      9.69 o 
  -4 -14   7      187.25      202.51      7.12 o 
  -3 -14   7        4.92        4.26      5.77 o 
  -2 -14   7      246.88      261.17      5.66 o 
  -1 -14   7       49.85       43.75      4.69 o 
   0 -14   7        0.16        0.58      3.84 o 
   1 -14   7      184.75      190.81      6.92 o 
   2 -14   7      477.14      453.67      6.57 o 
   3 -14   7       20.47       24.19      5.78 o 
   4 -14   7        4.26       -0.70      5.78 o 
   5 -14   7      112.27      119.90      8.41 o 
   6 -14   7       26.65       34.53      8.24 o 
   7 -14   7       11.11       19.11      8.41 o 
   8 -14   7       96.87       73.62      9.12 o 
   9 -14   7       86.55       64.51      6.49 o 
  10 -14   7        8.27       11.60      6.51 o 
  -7 -13   7       82.70       73.72      4.84 o 
  -6 -13   7       42.66       41.54      5.16 o 
  -5 -13   7        1.73       15.34      4.25 o 
  -4 -13   7       62.16       64.79      5.64 o 
  -3 -13   7      391.71      383.91      6.28 o 
  -2 -13   7        8.77       13.35      5.50 o 
  -1 -13   7       94.22       88.28      4.00 o 
   0 -13   7      203.24      194.06     14.29 o 
   1 -13   7       36.00       43.23      3.84 o 
   2 -13   7       33.62       44.10      3.90 o 
   3 -13   7      298.42      295.40      5.52 o 
   4 -13   7      447.62      439.81      9.47 o 
   5 -13   7        5.40       17.18      7.71 o 
   6 -13   7       11.58       14.72      8.06 o 
   7 -13   7       44.33       42.95      8.24 o 
   8 -13   7      104.76      108.86      8.59 o 
   9 -13   7        8.98        6.66      8.41 o 
  10 -13   7       56.32       54.72      6.45 o 
  -8 -12   7        0.24        4.53      4.65 o 
  -7 -12   7       26.87       30.21      5.81 o 
  -6 -12   7      335.85      339.53      7.48 o 
  -5 -12   7      414.47      420.74     14.29 o 
  -4 -12   7       71.84       67.28      6.52 o 
  -3 -12   7        0.66        6.86      7.22 o 
  -2 -12   7      204.29      208.70      4.73 o 
  -1 -12   7      546.95      563.01     24.01 o 
   0 -12   7      313.70      307.61      5.35 o 
   1 -12   7      137.34      154.94      5.64 o 
   2 -12   7      375.88      373.95      7.27 o 
   3 -12   7       65.02       56.93      4.54 o 
   4 -12   7      331.92      293.79      6.84 o 
   5 -12   7      588.75      560.76      9.82 o 
   6 -12   7       50.95       37.16      5.78 o 
   7 -12   7       50.50       54.87      5.78 o 
   8 -12   7      103.40      110.08      8.59 o 
   9 -12   7       20.49       18.76      8.41 o 
  10 -12   7       67.13       77.67     12.36 o 
  11 -12   7        1.21        2.91      6.38 o 
  -9 -11   7        1.93        6.98      4.63 o 
  -8 -11   7      129.51      129.31      5.36 o 
  -7 -11   7       26.93       32.79      4.89 o 
  -6 -11   7       44.35       38.92      4.89 o 
  -5 -11   7       18.45       25.56      5.16 o 
  -4 -11   7      101.58      109.03      9.79 o 
  -3 -11   7       29.85       35.44      3.50 o 
  -2 -11   7      146.51      157.75      5.78 o 
  -1 -11   7      304.05      306.84      6.13 o 
   0 -11   7      596.70      615.81     13.76 o 
   1 -11   7      264.75      292.50      5.95 o 
   2 -11   7      626.09      592.76      5.58 o 
   3 -11   7      180.75      176.33      8.68 o 
   4 -11   7      736.85      789.41     18.23 o 
   5 -11   7      173.18      160.22      8.24 o 
   6 -11   7      408.32      380.21      7.36 o 
   7 -11   7      148.76      153.56      8.76 o 
   8 -11   7       41.17       44.35      6.14 o 
   9 -11   7        2.18       -3.98     11.92 o 
  10 -11   7      136.98      132.68      6.45 o 
  11 -11   7        1.19       -3.07      6.45 o 
  -9 -10   7       83.94       72.06      5.33 o 
  -8 -10   7       15.50       22.02      4.32 o 
  -7 -10   7       48.48       51.72      3.89 o 
  -6 -10   7      342.47      364.00      5.47 o 
  -5 -10   7       46.07       50.39      3.96 o 
  -4 -10   7       11.55       25.46      4.45 o 
  -3 -10   7        8.96        6.31      3.74 o 
  -2 -10   7      695.22      707.76      8.76 o 
  -1 -10   7      908.25      895.23     30.76 o 
   0 -10   7      486.02      478.56      5.85 o 
   1 -10   7      913.66      932.36      7.50 o 
   2 -10   7     1977.17     1982.18     47.24 o 
   3 -10   7      310.59      313.47      5.87 o 
   4 -10   7      129.95      102.28     18.14 o 
   5 -10   7      865.80      881.01     10.69 o 
   6 -10   7      339.94      315.17      9.12 o 
   7 -10   7       44.58       46.80      8.06 o 
   8 -10   7       14.82       38.74      8.06 o 
   9 -10   7       42.21       32.81      5.89 o 
  10 -10   7      121.14      118.42     14.20 o 
  11 -10   7       52.03       43.28      6.45 o 
 -10  -9   7        4.36       13.06     12.46 o 
  -9  -9   7        1.15        4.15      4.27 o 
  -8  -9   7      213.39      203.53      9.01 o 
  -7  -9   7      279.92      279.95      4.56 o 
  -6  -9   7      203.77      192.92      4.46 o 
  -5  -9   7      112.46      117.88      5.48 o 
  -4  -9   7       95.43       92.43      4.23 o 
  -3  -9   7      422.68      396.44      8.68 o 
  -2  -9   7      102.99      123.75      5.58 o 
  -1  -9   7     1282.00     1264.33     37.16 o 
   0  -9   7     1076.45     1101.27     21.91 o 
   1  -9   7       27.88       36.72      5.33 o 
   2  -9   7       19.03       22.87      3.72 o 
   3  -9   7     1191.69     1199.95     13.15 o 
   4  -9   7      178.50      158.83      4.92 o 
   5  -9   7        0.73       -4.91      7.54 o 
   6  -9   7      101.16       88.87      7.89 o 
   7  -9   7      387.56      372.49      9.82 o 
   8  -9   7       20.64       14.02      8.06 o 
   9  -9   7        6.33        8.32      5.76 o 
  10  -9   7        8.57        9.18      7.89 o 
  11  -9   7        0.33        1.75      6.32 o 
  12  -9   7        1.54       -3.25      5.75 o 
 -11  -8   7        1.88       -2.19      4.59 o 
 -10  -8   7       28.01       34.96      4.36 o 
  -9  -8   7       87.03       82.14      5.26 o 
  -8  -8   7       58.55       68.42      4.82 o 
  -7  -8   7       23.98       21.01      7.27 o 
  -6  -8   7      105.00      108.95      3.91 o 
  -5  -8   7       33.39       40.20      7.12 o 
  -4  -8   7      379.86      391.14      5.48 o 
  -3  -8   7      113.74       97.66      6.92 o 
  -2  -8   7      751.19      728.13      5.89 o 
  -1  -8   7      300.90      301.68      4.65 o 
   0  -8   7      153.31      137.36      5.64 o 
   1  -8   7      584.46      597.90      6.11 o 
   2  -8   7      647.23      637.20     25.86 o 
   3  -8   7      125.70      119.99      4.27 o 
   4  -8   7      121.15      122.90      5.70 o 
   5  -8   7       62.65       59.25      5.78 o 
   6  -8   7       66.59       67.84      5.96 o 
   7  -8   7       55.75       58.02      8.06 o 
   8  -8   7      261.15      260.17      6.57 o 
   9  -8   7       50.84       73.00      5.89 o 
  10  -8   7       12.59       13.74      7.25 o 
  11  -8   7       79.64       82.23      7.31 o 
  12  -8   7        5.89        8.88      6.06 o 
 -11  -7   7        8.98       17.63      5.16 o 
 -10  -7   7       22.78       17.77      4.89 o 
  -9  -7   7        2.59       15.35      5.93 o 
  -8  -7   7       76.28       91.63      4.72 o 
  -7  -7   7       81.81       95.55      4.62 o 
  -6  -7   7       30.03       40.24      4.57 o 
  -5  -7   7      102.84       99.26      3.54 o 
  -4  -7   7      944.15      921.05     35.41 o 
  -3  -7   7      403.15      398.55     10.43 o 
  -2  -7   7       11.06       11.85      4.37 o 
  -1  -7   7     2508.89     2550.89     33.83 o 
   0  -7   7      547.10      575.66      6.69 o 
   1  -7   7     1349.96     1327.85     21.03 o 
   2  -7   7      390.62      348.66     13.32 o 
   3  -7   7     1476.57     1487.16      8.37 o 
   4  -7   7       39.34       43.96      5.33 o 
   5  -7   7        7.68        9.64      7.71 o 
   6  -7   7        6.83        7.01      7.71 o 
   7  -7   7      145.67      160.22      8.76 o 
   8  -7   7      298.45      295.69     13.32 o 
   9  -7   7        9.46       13.49      5.76 o 
  10  -7   7       25.52       26.73      7.19 o 
  11  -7   7       13.84       14.64      4.91 o 
  12  -7   7        0.56        3.84      7.00 o 
 -12  -6   7       48.18       38.49      5.67 o 
 -11  -6   7       34.10       28.39      5.34 o 
 -10  -6   7      197.57      182.81      4.76 o 
  -9  -6   7       13.15       14.18      4.00 o 
  -8  -6   7       75.37       80.95      6.23 o 
  -7  -6   7       43.10       54.76      3.83 o 
  -6  -6   7      231.37      237.43      4.32 o 
  -5  -6   7      230.68      232.36      5.05 o 
  -4  -6   7     1898.82     2041.58     31.55 o 
  -3  -6   7      448.07      392.82     14.64 o 
  -2  -6   7     1535.55     1551.21     18.67 o 
  -1  -6   7      125.52      111.66      5.45 o 
   0  -6   7       33.69       61.93      6.05 o 
   1  -6   7       31.21       13.79      4.28 o 
   2  -6   7       12.49        3.77      3.59 o 
   3  -6   7       48.61       55.03      6.66 o 
   4  -6   7      210.04      190.44      6.01 o 
   5  -6   7      567.50      587.05     10.69 o 
   6  -6   7      104.39      107.28      8.59 o 
   7  -6   7      202.73      206.49      9.47 o 
   8  -6   7      240.75      234.89      7.99 o 
   9  -6   7       79.11       86.56      6.65 o 
  10  -6   7       13.18       12.59      5.66 o 
  11  -6   7        2.37        3.86      6.14 o 
  12  -6   7       33.45       34.71      9.29 o 
 -12  -5   7       10.53        9.60      6.26 o 
 -11  -5   7      129.20      121.05      5.46 o 
 -10  -5   7        1.74        2.20      4.69 o 
  -9  -5   7      253.84      261.15      4.79 o 
  -8  -5   7      259.85      259.99      7.22 o 
  -7  -5   7      116.37      117.73      9.03 o 
  -6  -5   7        9.44        9.66      3.39 o 
  -5  -5   7     1211.08     1288.14     27.17 o 
  -4  -5   7     2960.80     2981.46     45.58 o 
  -3  -5   7       32.89       19.00      3.71 o 
  -2  -5   7       13.50       -1.87      4.37 o 
  -1  -5   7      254.83      196.88      7.63 o 
   0  -5   7     1271.26     1373.80     15.25 o 
   1  -5   7     1121.53     1348.96     24.01 o 
   2  -5   7      884.61      840.17      8.06 o 
   3  -5   7       69.81       55.96      5.33 o 
   4  -5   7        8.57       17.23      5.27 o 
   5  -5   7      824.69      807.74     12.45 o 
   6  -5   7     5793.59     5788.99     28.92 o 
   7  -5   7      714.91      712.38     13.76 o 
   8  -5   7       88.20       80.56      7.78 o 
   9  -5   7        2.10        5.47      5.55 o 
  10  -5   7       69.40       76.60      6.14 o 
  11  -5   7       19.82       25.77      8.76 o 
  12  -5   7        3.16        5.08      8.94 o 
 -13  -4   7       17.54       17.35      6.63 o 
 -12  -4   7        9.42       25.04      5.03 o 
 -11  -4   7       17.25       28.03      7.68 o 
 -10  -4   7      488.49      490.90     10.48 o 
  -9  -4   7      646.77      617.26      7.71 o 
  -8  -4   7        0.13       -1.70      3.85 o 
  -7  -4   7      367.08      356.37      9.71 o 
  -6  -4   7      515.01      525.92     11.22 o 
  -5  -4   7        9.79       14.97      4.21 o 
  -4  -4   7        7.32        5.87      8.94 o 
  -3  -4   7      291.49      253.49     10.17 o 
  -2  -4   7     5013.02     5102.15     39.88 o 
  -1  -4   7       50.70       70.43      4.54 o 
   0  -4   7       88.50       66.17      6.75 o 
   1  -4   7     5610.51     5826.40     17.29 o 
   2  -4   7        6.37        6.14      5.21 o 
   3  -4   7        0.49        2.67      5.02 o 
   4  -4   7        6.69        8.76      5.81 o 
   5  -4   7      328.70      323.24     11.57 o 
   6  -4   7        1.90        4.56      8.24 o 
   7  -4   7        1.46       -2.00      7.99 o 
   8  -4   7      113.57      104.43      5.38 o 
   9  -4   7        5.48       -7.89      7.89 o 
  10  -4   7        0.51        6.66      5.78 o 
  11  -4   7       12.64       13.50      8.59 o 
 -13  -3   7        0.52        2.34     10.08 o 
 -12  -3   7       12.27       22.19      5.93 o 
 -11  -3   7      253.47      250.68     14.46 o 
 -10  -3   7        2.43       -0.19      4.17 o 
  -9  -3   7       40.96       34.02      4.09 o 
  -8  -3   7       21.99       28.04      4.55 o 
  -7  -3   7      361.13      368.46      5.28 o 
  -6  -3   7       17.32       16.19      7.36 o 
  -5  -3   7        6.34        7.05      4.08 o 
  -4  -3   7       76.49       65.33      3.96 o 
  -3  -3   7     2801.79     2968.06     29.36 o 
  -2  -3   7     1079.48     1007.01      7.31 o 
  -1  -3   7     1391.96     1345.45      8.30 o 
   0  -3   7     1194.69     1170.33      8.92 o 
   1  -3   7       27.63       28.77      4.42 o 
   2  -3   7     1286.62     1270.48     10.04 o 
   3  -3   7        8.21        4.21      5.84 o 
   4  -3   7       18.88       30.10      6.38 o 
   5  -3   7      307.02      317.10     12.62 o 
   6  -3   7      621.46      645.18     14.90 o 
   7  -3   7      806.58      838.77     10.69 o 
   8  -3   7       12.62       15.08      7.89 o 
   9  -3   7        3.16       16.13      7.71 o 
  10  -3   7      164.41      163.20      6.66 o 
  11  -3   7       34.78       40.14      9.29 o 
 -13  -2   7       62.64       69.02      6.38 o 
 -12  -2   7        7.11       19.17      5.88 o 
 -11  -2   7       49.46       36.89      4.83 o 
 -10  -2   7       76.15       71.65      4.01 o 
  -9  -2   7        2.83        9.23      3.67 o 
  -8  -2   7       17.83       22.16      4.28 o 
  -7  -2   7      275.35      274.31      7.63 o 
  -6  -2   7      605.55      593.96      6.69 o 
  -5  -2   7       37.22       51.23      4.37 o 
  -4  -2   7     3511.91     3494.82     79.76 o 
  -3  -2   7     4727.59     4622.97     34.53 o 
  -2  -2   7     2030.27     2115.08     10.91 o 
  -1  -2   7       36.99       26.39      4.28 o 
   0  -2   7     1985.36     1904.88     20.16 o 
   1  -2   7      496.23      451.70      7.25 o 
   2  -2   7       52.20       53.15      5.93 o 
   3  -2   7      475.12      502.01     10.61 o 
   4  -2   7      110.66       98.67      7.51 o 
   5  -2   7       24.25       25.50     11.59 o 
   6  -2   7      104.02      103.77      5.78 o 
   7  -2   7      278.96      289.41      8.59 o 
   8  -2   7      258.57      256.80      6.66 o 
   9  -2   7       92.90       78.71      6.14 o 
  10  -2   7      246.36      256.10      9.47 o 
  11  -2   7       77.75       48.73      9.12 o 
 -14  -1   7       20.59       20.97      6.63 o 
 -13  -1   7        0.99        8.55      6.22 o 
 -12  -1   7       39.15       41.64      6.01 o 
 -11  -1   7       17.46       18.99      6.92 o 
 -10  -1   7       91.14       93.51      6.92 o 
  -9  -1   7       23.21       30.79      4.14 o 
  -8  -1   7       32.02       25.14      3.41 o 
  -7  -1   7       12.04       16.09      4.02 o 
  -6  -1   7       95.35       82.97      9.38 o 
  -5  -1   7      524.06      504.73      6.01 o 
  -4  -1   7     1524.04     1378.46     14.29 o 
  -3  -1   7      613.43      675.69      8.76 o 
  -2  -1   7      120.89      109.60      4.66 o 
  -1  -1   7      343.85      264.36      6.13 o 
   0  -1   7       30.34        5.03      4.21 o 
   1  -1   7     2447.12     2614.92     31.03 o 
   2  -1   7     1085.24     1102.44     12.71 o 
   3  -1   7      481.15      502.04     10.66 o 
   4  -1   7        5.15       12.10      6.84 o 
   5  -1   7      301.45      316.58      8.24 o 
   6  -1   7       51.36       55.22      7.36 o 
   7  -1   7      182.40      180.37      6.49 o 
   8  -1   7        1.73       15.60      7.54 o 
   9  -1   7       56.59       60.30      8.41 o 
  10  -1   7        1.20       22.09      8.59 o 
  11  -1   7       15.26       24.72      9.12 o 
 -14   0   7       85.81       88.69      8.94 o 
 -13   0   7      121.21      121.01      5.96 o 
 -12   0   7       60.26       66.03     11.74 o 
 -11   0   7       51.30       46.13      4.57 o 
 -10   0   7      107.05      109.09      6.66 o 
  -9   0   7       67.00       72.03      8.41 o 
  -8   0   7       15.72       14.31      3.36 o 
  -7   0   7      224.26      228.35      5.76 o 
  -6   0   7      224.67      248.66      9.47 o 
  -5   0   7        1.34        7.54      3.72 o 
  -4   0   7    12132.45    12036.50    265.83 o 
  -3   0   7     4987.78     4792.31     56.09 o 
  -2   0   7      933.95      970.79      7.71 o 
  -1   0   7      156.43      222.74      5.83 o 
   0   0   7     1105.73     1009.85      9.17 o 
   1   0   7      479.28      475.73      7.81 o 
   2   0   7      472.19      513.75      6.57 o 
   3   0   7      181.55      163.00      9.99 o 
   4   0   7      464.17      439.81      8.94 o 
   5   0   7       56.97       53.64      5.26 o 
   6   0   7        1.26        0.70      7.19 o 
   7   0   7      214.06      191.24      8.41 o 
   8   0   7      130.29      141.11      8.24 o 
   9   0   7        0.10       -6.49      8.06 o 
  10   0   7        1.23        1.23      8.59 o 
  11   0   7       58.81       52.76      9.64 o 
 -14   1   7        1.11       -2.80      6.32 o 
 -13   1   7       77.62       68.45      4.59 o 
 -12   1   7      121.23      127.73      6.20 o 
 -11   1   7       35.49       35.22      6.57 o 
 -10   1   7      111.94      117.18      4.47 o 
  -9   1   7      847.11      871.75     24.63 o 
  -8   1   7      504.45      461.63      5.14 o 
  -7   1   7       22.18       26.28      3.29 o 
  -6   1   7      870.43      938.16      9.42 o 
  -5   1   7     3054.65     2989.60     60.65 o 
  -4   1   7     3644.94     3648.54     72.04 o 
  -3   1   7      284.75      325.62      5.72 o 
  -2   1   7     4125.59     4301.00     14.37 o 
  -1   1   7      344.22      293.97      8.27 o 
   0   1   7      388.35      399.83      8.06 o 
   1   1   7     1068.62     1103.16     19.06 o 
   2   1   7      328.48      324.09      7.06 o 
   3   1   7      823.65      853.51     26.82 o 
   4   1   7       69.94       69.24      7.19 o 
   5   1   7      231.48      204.21      8.06 o 
   6   1   7      985.69      937.28      9.29 o 
   7   1   7       52.92       74.85      7.89 o 
   8   1   7       68.86       64.33      8.24 o 
   9   1   7        7.20        8.24      5.78 o 
  10   1   7       55.05       46.28      7.01 o 
 -14   2   7        4.07        6.84      6.32 o 
 -13   2   7        0.27        1.05      5.08 o 
 -12   2   7        2.66        5.37      6.40 o 
 -11   2   7       77.30       68.30      5.76 o 
 -10   2   7      978.19      968.06     18.23 o 
  -9   2   7      186.67      185.03     11.13 o 
  -8   2   7       59.38       77.69      4.28 o 
  -7   2   7       23.48       46.23      4.91 o 
  -6   2   7      433.84      411.18      9.12 o 
  -5   2   7     1074.52     1091.65      6.31 o 
  -4   2   7      342.17      325.95      4.44 o 
  -3   2   7        6.81       29.38      3.47 o 
  -2   2   7        7.73        8.53      4.35 o 
  -1   2   7     1638.52     1662.42     21.91 o 
   0   2   7      155.89      142.11      4.68 o 
   1   2   7      601.85      535.10      7.88 o 
   2   2   7        9.39       19.64      5.60 o 
   3   2   7      862.62      856.42     19.12 o 
   4   2   7      167.94      178.27      7.71 o 
   5   2   7       95.68      101.84      5.61 o 
   6   2   7      310.81      320.43      7.19 o 
   7   2   7       95.52      100.62      8.06 o 
   8   2   7      249.20      270.47      9.29 o 
   9   2   7       55.12       42.42      8.76 o 
  10   2   7        7.87        3.86      6.49 o 
 -14   3   7       35.35       27.23      4.65 o 
 -13   3   7       21.02       26.14      5.01 o 
 -12   3   7      111.20      107.24      5.01 o 
 -11   3   7      157.97      156.62     10.43 o 
 -10   3   7      187.82      179.88      9.99 o 
  -9   3   7      653.21      657.23      6.23 o 
  -8   3   7        7.91       20.38      4.12 o 
  -7   3   7       33.90       35.17      3.43 o 
  -6   3   7      155.36      149.04      7.94 o 
  -5   3   7      593.08      518.79      5.12 o 
  -4   3   7      164.85      191.18      4.22 o 
  -3   3   7      431.92      447.97      5.00 o 
  -2   3   7      610.40      525.44     13.95 o 
  -1   3   7      711.51      665.93      9.79 o 
   0   3   7      108.71      100.70      3.87 o 
   1   3   7       26.90       37.07      4.21 o 
   2   3   7      946.26      920.68     22.88 o 
   3   3   7       21.79       20.16      5.57 o 
   4   3   7      149.44      163.90      7.54 o 
   5   3   7       21.54       20.16      7.54 o 
   6   3   7      527.89      528.85      7.89 o 
   7   3   7       80.01       69.42      8.24 o 
   8   3   7        0.21        6.49      5.96 o 
   9   3   7       10.59        5.61      8.59 o 
 -14   4   7       48.84       49.35      6.38 o 
 -13   4   7        0.37       -2.85      4.86 o 
 -12   4   7       50.56       53.37      4.86 o 
 -11   4   7      186.70      191.75      5.18 o 
 -10   4   7       93.14      115.05      5.70 o 
  -9   4   7        0.08       -2.32      4.15 o 
  -8   4   7       57.72       44.75      7.54 o 
  -7   4   7      200.58      202.87      4.97 o 
  -6   4   7      407.62      386.06      9.03 o 
  -5   4   7        5.65        7.53      4.05 o 
  -4   4   7      490.84      452.67      4.92 o 
  -3   4   7     1833.72     1781.42     23.83 o 
  -2   4   7      156.10      162.84      5.08 o 
  -1   4   7      203.47      217.63      4.79 o 
   0   4   7     1693.24     1653.00      9.09 o 
   1   4   7      623.83      605.98      6.45 o 
   2   4   7        5.52        8.35      4.54 o 
   3   4   7      131.90      126.85      4.91 o 
   4   4   7      196.33      195.80      8.24 o 
   5   4   7       13.45       23.14      5.61 o 
   6   4   7       27.61       40.32      7.89 o 
   7   4   7       86.44       98.69      6.31 o 
   8   4   7       65.38       68.19      6.31 o 
   9   4   7       99.94       90.45      7.01 o 
 -14   5   7        4.83        1.40      8.94 o 
 -13   5   7      218.46      181.86     14.37 o 
 -12   5   7       45.33       47.17      5.89 o 
 -11   5   7        2.75        7.80      4.54 o 
 -10   5   7        1.27        0.09      8.85 o 
  -9   5   7      235.40      254.26      5.95 o 
  -8   5   7        1.37        3.91      4.56 o 
  -7   5   7       34.59       38.37      4.95 o 
  -6   5   7      808.47      806.17     21.85 o 
  -5   5   7     1382.41     1413.54     18.13 o 
  -4   5   7      315.78      311.48      5.21 o 
  -3   5   7     1440.56     1442.25      8.47 o 
  -2   5   7     1744.24     1726.54     27.78 o 
  -1   5   7      867.65      879.05     15.43 o 
   0   5   7       35.37       44.40      4.34 o 
   1   5   7     1359.99     1344.60      7.78 o 
   2   5   7      711.39      745.21     16.89 o 
   3   5   7       56.45       58.88      5.17 o 
   4   5   7       23.12       21.03      7.36 o 
   5   5   7      181.77      206.84      8.59 o 
   6   5   7       34.83       53.46      8.06 o 
   7   5   7       11.58       17.88      5.78 o 
   8   5   7       13.65       10.69      8.76 o 
 -14   6   7       79.07       57.14      6.84 o 
 -13   6   7      107.41      123.05      9.12 o 
 -12   6   7       72.99       69.77      5.96 o 
 -11   6   7      362.95      366.71      8.94 o 
 -10   6   7       53.09       70.08      7.98 o 
  -9   6   7     1220.03     1188.60      7.26 o 
  -8   6   7      420.54      416.33      4.96 o 
  -7   6   7       54.28       66.08      4.38 o 
  -6   6   7        1.11        3.40      3.53 o 
  -5   6   7      332.62      349.87      7.45 o 
  -4   6   7     2611.54     2560.38     37.24 o 
  -3   6   7     1695.89     1732.55     21.00 o 
  -2   6   7        0.01        3.07      2.95 o 
  -1   6   7      209.31      209.44      4.22 o 
   0   6   7      166.36      170.19      5.12 o 
   1   6   7       12.78       13.70      4.31 o 
   2   6   7       26.65       28.13      5.81 o 
   3   6   7       66.16       67.30      5.18 o 
   4   6   7       95.59       97.86      6.50 o 
   5   6   7       45.28       37.51      8.06 o 
   6   6   7       11.38       11.04      7.89 o 
   7   6   7        0.57        9.47      5.96 o 
   8   6   7       11.50       38.04      9.29 o 
 -14   7   7        0.07       19.11      8.76 o 
 -13   7   7        5.81       10.34      5.96 o 
 -12   7   7       10.11        5.96      8.06 o 
 -11   7   7      181.31      180.55      8.59 o 
 -10   7   7       72.09       85.72      8.24 o 
  -9   7   7       57.51       63.98      7.71 o 
  -8   7   7       78.10       73.62      5.61 o 
  -7   7   7       96.15       94.89      5.75 o 
  -6   7   7     2869.88     2828.64     50.52 o 
  -5   7   7        3.05        5.57      3.68 o 
  -4   7   7      453.56      434.03      4.38 o 
  -3   7   7     1265.72     1246.37     10.63 o 
  -2   7   7     1372.42     1316.59      6.32 o 
  -1   7   7        1.11       11.72      3.53 o 
   0   7   7      128.73      139.04      4.05 o 
   1   7   7      489.65      466.70     13.97 o 
   2   7   7      530.86      557.88      7.58 o 
   3   7   7      480.15      497.70      9.76 o 
   4   7   7        2.06       -3.30      6.56 o 
   5   7   7       11.43       12.80      8.24 o 
   6   7   7       10.89       18.06      8.59 o 
   7   7   7        0.89       -1.05      8.94 o 
 -14   8   7       12.08       33.31      8.94 o 
 -13   8   7        6.51       -0.18      6.31 o 
 -12   8   7       29.66       37.86      6.14 o 
 -11   8   7      226.34      261.01      8.76 o 
 -10   8   7      258.33      250.67      8.41 o 
  -9   8   7       23.80       16.65      5.26 o 
  -8   8   7      906.61      900.65     10.34 o 
  -7   8   7       48.05       42.89      4.41 o 
  -6   8   7     1029.15      914.95      5.77 o 
  -5   8   7      103.09      107.29      3.87 o 
  -4   8   7       81.40       83.48      7.82 o 
  -3   8   7      190.25      192.56     11.30 o 
  -2   8   7       39.11       38.86      3.76 o 
  -1   8   7       67.15       69.12      4.55 o 
   0   8   7       94.48       92.28      3.58 o 
   1   8   7       24.16       29.49      4.28 o 
   2   8   7      288.19      290.31      4.66 o 
   3   8   7      580.41      568.59      6.55 o 
   4   8   7      370.36      381.19     18.41 o 
   5   8   7      191.97      188.61      6.84 o 
   6   8   7       88.19       80.81      6.49 o 
 -14   9   7       83.55       73.80      7.01 o 
 -13   9   7       75.74       84.32      8.94 o 
 -12   9   7       37.17       38.21      8.59 o 
 -11   9   7       15.43        1.93      8.24 o 
 -10   9   7      310.19      306.76      8.94 o 
  -9   9   7      280.90      272.75      6.66 o 
  -8   9   7        5.21        5.52      5.33 o 
  -7   9   7      172.89      171.88      4.96 o 
  -6   9   7      259.28      244.26      8.00 o 
  -5   9   7        2.12        3.74      4.89 o 
  -4   9   7       22.65       27.19      3.02 o 
  -3   9   7      228.74      222.82      4.88 o 
  -2   9   7      369.65      372.81      6.17 o 
  -1   9   7        7.22        9.04      4.12 o 
   0   9   7      175.43      183.00      8.07 o 
   1   9   7      668.74      636.24     10.32 o 
   2   9   7      488.60      469.85      4.77 o 
   3   9   7       19.06       21.13      4.21 o 
   4   9   7        1.94        7.23      5.97 o 
   5   9   7       47.47       65.38      8.94 o 
 -13  10   7       46.06       39.62      9.12 o 
 -12  10   7       74.02       89.75      6.31 o 
 -11  10   7       36.40       12.45      8.41 o 
 -10  10   7       30.66       45.58      8.06 o 
  -9  10   7       11.13       18.13      5.87 o 
  -8  10   7      396.15      420.97     11.66 o 
  -7  10   7      390.91      418.98     15.95 o 
  -6  10   7      190.44      189.41      6.26 o 
  -5  10   7      116.76       91.69      7.56 o 
  -4  10   7      110.69      120.30      4.10 o 
  -3  10   7        0.80        5.82      3.74 o 
  -2  10   7       99.88      106.33      5.41 o 
  -1  10   7      600.49      585.56     15.28 o 
   0  10   7      280.36      276.62      7.94 o 
   1  10   7       20.75       25.84      4.06 o 
   2  10   7       39.13       37.24      3.81 o 
   3  10   7      215.22      211.19      5.78 o 
   4  10   7       68.41       74.23      5.21 o 
 -13  11   7      123.59      104.65      9.64 o 
 -12  11   7        7.34       -8.76      8.76 o 
 -11  11   7        4.84       10.87      8.41 o 
 -10  11   7       17.31       35.06      5.78 o 
  -9  11   7      209.33      217.87      6.74 o 
  -8  11   7      106.23       98.24      4.40 o 
  -7  11   7      289.75      281.15      5.60 o 
  -6  11   7      214.92      200.54     11.57 o 
  -5  11   7      515.80      501.44      6.96 o 
  -4  11   7        2.76        6.42      3.52 o 
  -3  11   7      122.16      141.42      3.56 o 
  -2  11   7      213.87      216.52      3.78 o 
  -1  11   7       76.00       73.54      3.75 o 
   0  11   7       98.96      100.84      4.29 o 
   1  11   7      228.85      211.43      4.80 o 
   2  11   7        9.19       11.83      3.92 o 
   3  11   7        0.21        1.57      4.63 o 
 -12  12   7      104.72      122.00      6.84 o 
 -11  12   7        9.64       -6.31      6.31 o 
 -10  12   7        9.21       10.92      6.49 o 
  -9  12   7        1.95       -2.88      5.75 o 
  -8  12   7       60.79       79.25     18.06 o 
  -7  12   7      158.90      135.52      6.20 o 
  -6  12   7       32.25       34.91      4.65 o 
  -5  12   7      126.20      133.13      5.10 o 
  -4  12   7       49.68       56.18      4.15 o 
  -3  12   7       28.45       39.46      4.70 o 
  -2  12   7       59.74       52.20      3.83 o 
  -1  12   7      180.91      172.34      4.14 o 
   0  12   7       44.15       49.66      4.36 o 
   1  12   7       11.30       19.31      4.36 o 
   2  12   7       13.24       28.39      5.72 o 
 -11  13   7        0.90       -6.31      6.49 o 
 -10  13   7       30.81       51.69     13.41 o 
  -9  13   7       30.32       34.84      6.19 o 
  -8  13   7       29.30       43.10      4.99 o 
  -7  13   7       78.38       67.60     11.68 o 
  -6  13   7      239.25      249.93      8.05 o 
  -5  13   7        0.40        8.28      3.72 o 
  -4  13   7      274.18      285.73      5.47 o 
  -3  13   7      219.82      206.56      9.24 o 
  -2  13   7      131.57      110.93      3.81 o 
  -1  13   7        3.90        7.49      3.52 o 
   0  13   7        2.56        6.07      4.43 o 
   1  13   7       11.04        7.44      4.67 o 
 -10  14   7        0.01       -4.55      4.55 o 
  -9  14   7      118.73       92.50      4.74 o 
  -8  14   7      229.37      215.78      5.00 o 
  -7  14   7      201.22      206.86      7.90 o 
  -6  14   7       18.12       22.90      4.31 o 
  -5  14   7      291.79      261.36      6.12 o 
  -4  14   7       32.18       31.23      8.30 o 
  -3  14   7       15.34        7.43      4.36 o 
  -2  14   7        2.47        6.95      4.42 o 
  -1  14   7       45.70       40.02      4.68 o 
  -7  15   7      179.12      192.12     10.29 o 
  -6  15   7      163.02      153.38      4.94 o 
  -5  15   7       10.49        7.27      5.23 o 
  -4  15   7        0.49       -2.80      6.66 o 
  -1 -17   8        5.83        1.08      5.46 o 
   0 -17   8        5.19        3.02      4.10 o 
   1 -17   8       13.17       25.42      7.54 o 
   2 -17   8      139.27      148.63      5.41 o 
   3 -17   8       66.18       64.22      5.28 o 
   4 -17   8       98.73       83.51      6.51 o 
   5 -17   8      120.07      101.84      9.29 o 
   6 -17   8       13.00       10.17      9.12 o 
  -3 -16   8        1.43        0.46      5.59 o 
  -2 -16   8        8.67        4.29      5.03 o 
  -1 -16   8       70.39       84.62      5.40 o 
   0 -16   8       31.99       26.48      4.63 o 
   1 -16   8        8.53        5.24      3.44 o 
   2 -16   8      146.44      151.56     11.88 o 
   3 -16   8      280.89      275.56      9.47 o 
   4 -16   8       64.57       66.96      8.76 o 
   5 -16   8        0.34       -6.14      6.14 o 
   6 -16   8        1.29       -6.66      8.59 o 
   7 -16   8       69.88       45.23      9.29 o 
   8 -16   8        9.22        1.40      6.49 o 
  -4 -15   8        7.10        2.76      3.99 o 
  -3 -15   8       38.54       34.56      5.12 o 
  -2 -15   8       50.62       60.69      7.57 o 
  -1 -15   8       38.39       50.86      5.46 o 
   0 -15   8       62.76       75.75      6.45 o 
   1 -15   8      279.95      290.36     10.64 o 
   2 -15   8       18.54       28.46      7.63 o 
   3 -15   8      176.74      173.54      8.76 o 
   4 -15   8      214.12      199.13      6.84 o 
   5 -15   8       18.81       19.63      8.24 o 
   6 -15   8        6.14       16.83      5.96 o 
   7 -15   8       36.82       30.85      6.49 o 
   8 -15   8      149.15      169.51      9.64 o 
   9 -15   8      136.11      155.13      9.99 o 
  -6 -14   8       66.22       63.45      4.78 o 
  -5 -14   8       79.63       80.02      7.46 o 
  -4 -14   8      212.22      215.74      4.50 o 
  -3 -14   8        0.08        1.45      3.41 o 
  -2 -14   8      187.91      202.97      9.71 o 
  -1 -14   8      152.04      171.88     11.30 o 
   0 -14   8      482.55      488.77     38.56 o 
   1 -14   8      104.19       95.13      4.83 o 
   2 -14   8      514.66      534.96      8.94 o 
   3 -14   8      266.07      269.38      7.63 o 
   4 -14   8       11.57        8.41      8.06 o 
   5 -14   8      120.05      143.21      8.76 o 
   6 -14   8      121.25      140.06      8.59 o 
   7 -14   8       12.04        9.47      5.96 o 
   8 -14   8       13.55        6.14      8.59 o 
   9 -14   8       73.68       95.18      9.12 o 
  -7 -13   8       85.58       83.59      4.89 o 
  -6 -13   8      107.95      116.95      5.46 o 
  -5 -13   8       11.27       27.30      4.25 o 
  -4 -13   8      259.05      251.12     11.92 o 
  -3 -13   8      140.87      137.14      4.32 o 
  -2 -13   8      323.25      325.44     14.53 o 
  -1 -13   8      107.73      118.97      8.76 o 
   0 -13   8       29.39       32.08      9.90 o 
   1 -13   8       10.51        6.76     10.34 o 
   2 -13   8       58.69       60.57      4.57 o 
   3 -13   8      204.73      193.91      7.45 o 
   4 -13   8      345.75      312.85      7.54 o 
   5 -13   8       14.35       29.27      8.06 o 
   6 -13   8       38.47       46.63      8.24 o 
   7 -13   8       84.91      123.93      8.59 o 
   8 -13   8      184.71      196.33      9.29 o 
   9 -13   8       64.54       62.93      9.29 o 
  10 -13   8        0.61        5.59      5.19 o 
  -8 -12   8       39.05       41.23      5.53 o 
  -7 -12   8        3.07        6.72      5.13 o 
  -6 -12   8       43.06       50.11      5.83 o 
  -5 -12   8       36.01       43.77     11.13 o 
  -4 -12   8      383.73      388.25     14.34 o 
  -3 -12   8      151.84      173.31      5.22 o 
  -2 -12   8      237.53      235.03      9.64 o 
  -1 -12   8       38.15       32.87      4.54 o 
   0 -12   8     1138.28     1124.35     35.50 o 
   1 -12   8        3.68       -4.35      4.65 o 
   2 -12   8      197.51      181.18     21.39 o 
   3 -12   8      413.63      407.33     18.14 o 
   4 -12   8        1.11       -5.12      5.39 o 
   5 -12   8        2.63       13.85      7.89 o 
   6 -12   8       43.27       45.58      8.24 o 
   7 -12   8       51.04       49.43      5.96 o 
   8 -12   8        3.31       -7.19      8.59 o 
   9 -12   8      160.98      128.49      7.01 o 
  10 -12   8       44.88       56.72      7.36 o 
  -9 -11   8        8.16       11.35      4.70 o 
  -8 -11   8      204.34      179.07      8.78 o 
  -7 -11   8      264.47      263.69      5.00 o 
  -6 -11   8       49.59       50.19      5.59 o 
  -5 -11   8       18.67       24.01      3.96 o 
  -4 -11   8      176.08      188.85      9.49 o 
  -3 -11   8       17.67       26.09      4.44 o 
  -2 -11   8      705.02      739.55     32.60 o 
  -1 -11   8       77.52       66.36     13.76 o 
   0 -11   8      243.85      232.97     21.39 o 
   1 -11   8      446.87      434.79     10.17 o 
   2 -11   8        0.87        2.81      9.82 o 
   3 -11   8      448.59      452.72     10.87 o 
   4 -11   8      336.26      318.26      5.47 o 
   5 -11   8      180.59      178.45      6.31 o 
   6 -11   8      131.75      115.17      6.31 o 
   7 -11   8      420.65      395.81      9.47 o 
   8 -11   8       44.46       30.85      8.41 o 
   9 -11   8        0.14       -2.17      9.38 o 
  10 -11   8       13.33       11.50      6.26 o 
  11 -11   8       28.47       23.69      6.63 o 
  -9 -10   8        5.29        8.61      3.90 o 
  -8 -10   8        9.05       14.41      3.51 o 
  -7 -10   8       21.95       26.55      4.17 o 
  -6 -10   8       16.59       13.63      7.24 o 
  -5 -10   8        2.58        3.81      4.51 o 
  -4 -10   8       72.60       64.04      5.63 o 
  -3 -10   8      110.01      120.81      7.89 o 
  -2 -10   8      107.09      111.54      7.01 o 
  -1 -10   8     1023.70      998.88      7.45 o 
   0 -10   8      528.78      514.63      5.93 o 
   1 -10   8      943.35      969.14     14.46 o 
   2 -10   8      671.21      673.08     29.54 o 
   3 -10   8      543.66      540.10     13.41 o 
   4 -10   8      182.17      154.68      8.06 o 
   5 -10   8      604.99      558.30      8.24 o 
   6 -10   8      417.95      382.14      7.71 o 
   7 -10   8       14.22       12.80      7.89 o 
   8 -10   8        7.02       19.46      8.24 o 
   9 -10   8       97.71      106.91      6.19 o 
  10 -10   8        8.37       10.40      6.13 o 
  11 -10   8       21.64       23.80      6.69 o 
 -10  -9   8       30.06       31.69      5.90 o 
  -9  -9   8       77.95       83.78      4.53 o 
  -8  -9   8       25.94       21.79      3.79 o 
  -7  -9   8      327.51      360.96      8.67 o 
  -6  -9   8       97.73      102.80      6.05 o 
  -5  -9   8       40.34       41.28      3.17 o 
  -4  -9   8      427.68      430.44      6.05 o 
  -3  -9   8     1511.93     1549.77      9.47 o 
  -2  -9   8      542.79      586.50      6.63 o 
  -1  -9   8     1442.81     1416.54     22.61 o 
   0  -9   8     2491.58     2495.80     25.86 o 
   1  -9   8      609.92      570.25     15.78 o 
   2  -9   8       43.14       27.54      4.47 o 
   3  -9   8      345.23      368.69      5.64 o 
   4  -9   8      358.53      338.48      6.26 o 
   5  -9   8       52.29       37.34      7.89 o 
   6  -9   8       16.44       22.44      7.89 o 
   7  -9   8       61.30       81.86      8.24 o 
   8  -9   8       14.92       17.00      8.06 o 
   9  -9   8       44.69       38.05      5.95 o 
  10  -9   8       38.50       53.08      8.50 o 
  11  -9   8       86.31       85.62      6.88 o 
 -11  -8   8       20.46       14.56      4.68 o 
 -10  -8   8        0.95        5.30      4.42 o 
  -9  -8   8       31.86       36.50      4.21 o 
  -8  -8   8      223.39      223.73     10.32 o 
  -7  -8   8       28.07       27.94      6.54 o 
  -6  -8   8      712.12      701.81     12.04 o 
  -5  -8   8       46.46       54.45      4.59 o 
  -4  -8   8       23.46       22.97      4.33 o 
  -3  -8   8       12.80        7.19      7.89 o 
  -2  -8   8      776.29      734.92     22.35 o 
  -1  -8   8      343.08      348.79      4.83 o 
   0  -8   8       41.90       42.17      7.36 o 
   1  -8   8      160.57      168.81      6.22 o 
   2  -8   8     1380.77     1386.21     13.23 o 
   3  -8   8        1.68        5.64      5.39 o 
   4  -8   8        3.57        2.45      5.33 o 
   5  -8   8      504.85      520.85      6.27 o 
   6  -8   8       64.70       57.32      8.06 o 
   7  -8   8       33.63       40.84      8.24 o 
   8  -8   8       29.04       22.26      8.06 o 
   9  -8   8        1.03        2.87      5.82 o 
  10  -8   8       43.15       48.08      6.86 o 
  11  -8   8        3.30        3.21      7.87 o 
 -11  -7   8       40.52       38.95      5.26 o 
 -10  -7   8       70.54       69.84      5.72 o 
  -9  -7   8       10.19       10.84      3.60 o 
  -8  -7   8       14.59       23.70      4.02 o 
  -7  -7   8        1.69        2.47      3.89 o 
  -6  -7   8       94.57      109.99      5.31 o 
  -5  -7   8      515.51      511.73     17.79 o 
  -4  -7   8      470.77      458.04     10.87 o 
  -3  -7   8     1186.63     1138.35      6.94 o 
  -2  -7   8      498.05      491.40      5.27 o 
  -1  -7   8      347.37      365.83      9.73 o 
   0  -7   8      339.07      312.61      7.36 o 
   1  -7   8        1.39       -0.70      6.22 o 
   2  -7   8       46.28       34.88      4.41 o 
   3  -7   8      283.16      292.32     10.43 o 
   4  -7   8      271.90      261.74      6.38 o 
   5  -7   8       34.89       35.76      7.71 o 
   6  -7   8        4.56       15.95      7.71 o 
   7  -7   8      127.63      144.44      9.12 o 
   8  -7   8      709.48      693.55     19.46 o 
   9  -7   8        6.48        7.32      6.32 o 
  10  -7   8        8.22       15.43      7.44 o 
  11  -7   8       18.31       27.67      6.77 o 
 -12  -6   8       42.39       46.77      5.71 o 
 -11  -6   8       50.66       50.72      4.48 o 
 -10  -6   8        3.84        3.11      5.19 o 
  -9  -6   8       42.59       52.54      4.95 o 
  -8  -6   8       82.78       74.18      4.00 o 
  -7  -6   8      121.08      139.08     11.05 o 
  -6  -6   8       38.39       39.98      3.72 o 
  -5  -6   8       40.87       43.75      4.21 o 
  -4  -6   8      300.38      312.17     22.79 o 
  -3  -6   8     2293.74     2410.76     66.87 o 
  -2  -6   8      190.89      142.85      4.70 o 
  -1  -6   8     1677.73     1710.31     35.32 o 
   0  -6   8      110.57      126.04      5.45 o 
   1  -6   8       34.14       31.53      4.41 o 
   2  -6   8      168.84      181.43      5.95 o 
   3  -6   8      185.25      200.31      6.57 o 
   4  -6   8       11.29       11.01      4.50 o 
   5  -6   8       43.46       53.99      8.06 o 
   6  -6   8       53.11       54.52      8.06 o 
   7  -6   8       49.52       47.50      8.06 o 
   8  -6   8      284.27      265.66     14.72 o 
   9  -6   8      144.15      145.11      8.58 o 
  10  -6   8        7.72       10.02      5.32 o 
  11  -6   8       47.77       39.44      9.29 o 
 -12  -5   8        2.42        1.53      4.63 o 
 -11  -5   8       23.29       23.49      5.19 o 
 -10  -5   8       14.73       24.45      4.95 o 
  -9  -5   8       50.85       58.00      4.43 o 
  -8  -5   8      184.09      185.57      4.89 o 
  -7  -5   8       85.70       91.36      4.52 o 
  -6  -5   8        1.40       -0.01      5.14 o 
  -5  -5   8     1035.02     1097.78     27.78 o 
  -4  -5   8      563.97      530.53      7.27 o 
  -3  -5   8     1922.57     1969.61     26.56 o 
  -2  -5   8      464.52      493.01     15.34 o 
  -1  -5   8        2.72        1.34      9.73 o 
   0  -5   8      751.01      655.92     11.04 o 
   1  -5   8      142.14      142.36      5.87 o 
   2  -5   8       73.44       97.24      6.92 o 
   3  -5   8      164.77      156.19      5.89 o 
   4  -5   8      641.62      630.67      8.21 o 
   5  -5   8      108.27      110.43     10.17 o 
   6  -5   8     1290.88     1257.01     15.43 o 
   7  -5   8      216.34      237.51      8.24 o 
   8  -5   8       57.70       60.39      8.49 o 
   9  -5   8       60.07       49.08      8.24 o 
  10  -5   8       26.75       26.29      8.41 o 
  11  -5   8       49.91       53.29      9.12 o 
 -13  -4   8       20.94       23.46      6.43 o 
 -12  -4   8       11.35       16.71      6.13 o 
 -11  -4   8        6.24        9.24      6.35 o 
 -10  -4   8      116.86      115.42      4.57 o 
  -9  -4   8      686.39      628.01     28.03 o 
  -8  -4   8       49.28       57.64      3.85 o 
  -7  -4   8      144.89      134.31     17.09 o 
  -6  -4   8      958.86     1006.35      7.68 o 
  -5  -4   8     1400.29     1393.97      8.01 o 
  -4  -4   8      349.46      347.25      4.95 o 
  -3  -4   8      352.73      286.38      5.95 o 
  -2  -4   8      467.50      478.42      6.51 o 
  -1  -4   8      293.15      284.64     11.92 o 
   0  -4   8     1558.77     1677.19     24.37 o 
   1  -4   8     1794.06     1771.22     13.67 o 
   2  -4   8      194.00      185.96     11.22 o 
   3  -4   8       31.83       38.30      5.21 o 
   4  -4   8     1251.85     1236.75     10.23 o 
   5  -4   8     3151.27     3162.43     23.49 o 
   6  -4   8      864.65      865.06     16.48 o 
   7  -4   8      488.74      463.24     25.42 o 
   8  -4   8      371.49      384.59      9.47 o 
   9  -4   8       69.13       61.18      8.41 o 
  10  -4   8      123.55      115.69      9.12 o 
  11  -4   8       26.91       23.49      8.94 o 
 -13  -3   8        0.51       -0.40      5.12 o 
 -12  -3   8       27.90       21.53      6.20 o 
 -11  -3   8      214.85      214.58      8.85 o 
 -10  -3   8       56.68       61.88      4.89 o 
  -9  -3   8       43.03       38.27      4.25 o 
  -8  -3   8      130.65      143.76      4.67 o 
  -7  -3   8       91.32      106.41      4.73 o 
  -6  -3   8      155.18      165.63      5.51 o 
  -5  -3   8      792.93      832.82      9.20 o 
  -4  -3   8      438.93      427.97      6.45 o 
  -3  -3   8     1685.41     1601.76      8.71 o 
  -2  -3   8      161.36      178.88      8.76 o 
  -1  -3   8     3524.45     3575.99     16.13 o 
   0  -3   8     4027.05     4020.00    105.17 o 
   1  -3   8      424.09      414.09      6.21 o 
   2  -3   8      188.11      163.64      5.89 o 
   3  -3   8      621.37      585.74     14.46 o 
   4  -3   8        9.04        8.88      5.27 o 
   5  -3   8      701.91      691.52     15.78 o 
   6  -3   8       23.15       10.78     10.18 o 
   7  -3   8      109.61      109.03      7.71 o 
   8  -3   8      203.44      186.86      8.76 o 
   9  -3   8       18.18       22.26      8.24 o 
  10  -3   8       40.45       49.78      8.59 o 
  11  -3   8       47.40       36.29      9.12 o 
 -13  -2   8       32.39       34.45      5.52 o 
 -12  -2   8       60.80       56.75      9.20 o 
 -11  -2   8        1.24        7.99      5.70 o 
 -10  -2   8       48.81       52.51      5.18 o 
  -9  -2   8       41.91       56.13      4.13 o 
  -8  -2   8        1.21        0.23      4.60 o 
  -7  -2   8       60.52       59.07      4.47 o 
  -6  -2   8      463.38      453.81     11.66 o 
  -5  -2   8        6.37       13.36      4.12 o 
  -4  -2   8       32.66       54.97      4.91 o 
  -3  -2   8      314.60      377.70      5.60 o 
  -2  -2   8      127.01       65.45      4.41 o 
  -1  -2   8      168.43      163.72      5.64 o 
   0  -2   8      825.63      780.45     19.54 o 
   1  -2   8      840.44      811.54      8.43 o 
   2  -2   8      470.48      453.11      7.43 o 
   3  -2   8        0.18        5.27      5.60 o 
   4  -2   8       78.18       69.56      7.99 o 
   6  -2   8       91.08       93.25      7.89 o 
   7  -2   8        2.23        3.51      5.26 o 
   8  -2   8        4.19       -7.71      7.71 o 
   9  -2   8       31.42       25.77      5.96 o 
  10  -2   8        4.42        1.23      8.76 o 
  11  -2   8        1.41        6.14      8.94 o 
 -14  -1   8        0.21       -0.47      6.38 o 
 -13  -1   8       25.91       32.82      6.25 o 
 -12  -1   8      176.31      170.36     12.45 o 
 -11  -1   8      374.60      372.87      5.81 o 
 -10  -1   8        3.81        9.97      4.41 o 
  -9  -1   8      273.45      259.77      4.42 o 
  -8  -1   8        7.59       11.96      5.63 o 
  -7  -1   8       21.44       26.14      4.24 o 
  -6  -1   8       43.24       37.22      4.24 o 
  -5  -1   8      270.81      251.07      5.87 o 
  -4  -1   8     2604.45     2637.28     87.21 o 
  -3  -1   8      204.14      198.18      4.97 o 
  -2  -1   8       20.77       12.63      9.20 o 
  -1  -1   8     2404.21     2452.91     75.20 o 
   0  -1   8     5886.27     5979.13     18.34 o 
   1  -1   8        5.09        3.58      6.32 o 
   2  -1   8        5.23        4.89      5.84 o 
   3  -1   8       65.16       64.17      6.69 o 
   4  -1   8      149.31      166.29     10.08 o 
   5  -1   8       90.81       91.33      7.54 o 
   6  -1   8      105.80      102.90      7.89 o 
   7  -1   8      320.55      320.96      8.94 o 
   8  -1   8       15.34       27.70      7.71 o 
   9  -1   8      202.98      190.02      9.29 o 
  10  -1   8       69.64       71.69      6.49 o 
 -14   0   8        0.44       17.30      6.51 o 
 -13   0   8        4.19       13.15      5.95 o 
 -12   0   8        0.63        9.08      4.64 o 
 -11   0   8        1.48       -4.03      4.03 o 
 -10   0   8       70.98       73.60      5.08 o 
  -9   0   8       31.46       43.99      5.21 o 
  -8   0   8      124.16      127.18      7.36 o 
  -7   0   8      237.09      259.21     10.17 o 
  -6   0   8     1537.63     1545.12     50.40 o 
  -5   0   8       23.69       24.66      5.27 o 
  -4   0   8      738.83      783.24      9.38 o 
  -3   0   8     2634.65     2680.02     14.99 o 
  -2   0   8     3392.66     3267.84     36.02 o 
  -1   0   8       77.23      117.63      4.76 o 
   0   0   8     3551.00     3693.69     63.37 o 
   1   0   8      884.39      870.37     14.02 o 
   2   0   8       56.38       60.12      4.64 o 
   3   0   8       36.36       36.23      5.03 o 
   4   0   8       67.05       58.37      5.43 o 
   5   0   8       15.93       14.90      5.26 o 
   6   0   8      144.78      142.86      7.89 o 
   7   0   8      235.83      242.60      8.59 o 
   8   0   8       47.82       36.29      8.59 o 
   9   0   8       78.73       89.75      6.49 o 
  10   0   8       28.84       18.58      9.12 o 
 -14   1   8       34.46       27.69      5.28 o 
 -13   1   8        9.21       15.08      6.07 o 
 -12   1   8      104.46      105.17      5.95 o 
 -11   1   8      250.98      250.97     22.26 o 
 -10   1   8      246.39      242.49     10.08 o 
  -9   1   8       69.39       69.43      4.44 o 
  -8   1   8     1690.53     1626.27     21.71 o 
  -7   1   8       86.29       93.59      4.71 o 
  -6   1   8       66.86       66.00      3.86 o 
  -5   1   8     1832.60     1873.09     18.24 o 
  -4   1   8     2202.87     2181.84     52.50 o 
  -3   1   8      168.61      197.35      5.10 o 
  -2   1   8      534.02      561.39      9.48 o 
  -1   1   8     1221.75     1213.31     12.46 o 
   0   1   8     1134.94     1053.33      6.81 o 
   1   1   8      582.97      641.96      6.29 o 
   2   1   8      266.21      232.31      5.40 o 
   3   1   8        3.78        9.12      6.07 o 
   4   1   8      769.36      795.82      9.82 o 
   5   1   8     1128.50     1077.17     11.22 o 
   6   1   8      187.84      185.28      8.41 o 
   7   1   8      127.92      138.30      6.31 o 
   8   1   8        3.32        7.71      8.24 o 
   9   1   8       75.36       92.03      8.94 o 
  10   1   8       33.30       35.41      9.47 o 
 -14   2   8       28.25       37.92      6.57 o 
 -13   2   8       55.70       49.58     11.83 o 
 -12   2   8       12.08       15.97      4.60 o 
 -11   2   8      103.87      114.58      5.76 o 
 -10   2   8      845.79      810.55     19.02 o 
  -9   2   8      205.23      206.82      4.65 o 
  -8   2   8      391.63      395.62     10.12 o 
  -7   2   8      357.17      349.52      4.45 o 
  -6   2   8     1091.81     1086.46      9.21 o 
  -5   2   8     1995.65     1927.27     12.37 o 
  -4   2   8       32.33       47.65      4.70 o 
  -3   2   8     1802.75     1639.39     22.83 o 
  -2   2   8      263.88      222.16      4.00 o 
  -1   2   8      374.38      342.87      4.68 o 
   0   2   8      278.62      342.16      5.14 o 
   1   2   8      621.91      566.62     20.72 o 
   2   2   8      288.50      262.66      9.90 o 
   3   2   8      948.37      959.72     21.61 o 
   4   2   8        9.57        0.00      5.08 o 
   5   2   8      464.35      402.47      9.29 o 
   6   2   8      226.64      242.25      8.76 o 
   7   2   8      436.54      439.98      9.82 o 
   8   2   8       16.04       10.52      5.78 o 
   9   2   8      215.14      221.57      9.82 o 
 -14   3   8       12.80       13.62      5.25 o 
 -13   3   8       10.24       19.02      5.95 o 
 -12   3   8       46.68       53.87      4.73 o 
 -11   3   8       73.80       78.96      4.88 o 
 -10   3   8       22.30       19.86      3.97 o 
  -9   3   8      496.63      520.25     14.81 o 
  -8   3   8        3.99        8.28      5.75 o 
  -7   3   8      212.93      211.43      6.25 o 
  -6   3   8       14.95       18.90      4.40 o 
  -5   3   8      211.94      172.30      5.66 o 
  -4   3   8      342.53      291.81      4.79 o 
  -3   3   8       89.85       90.14      3.86 o 
  -2   3   8      656.00      583.40      8.23 o 
  -1   3   8      421.55      377.02      5.12 o 
   0   3   8       16.40       14.42      3.59 o 
   1   3   8        3.80        6.24      5.08 o 
   2   3   8      307.00      290.06      5.66 o 
   3   3   8      441.89      439.55      9.11 o 
   4   3   8       59.73       55.04      5.43 o 
   5   3   8       11.41        6.49      7.36 o 
   6   3   8       65.72       68.01      8.06 o 
   7   3   8      192.28      189.84      6.66 o 
   8   3   8      262.84      243.30      9.64 o 
   9   3   8       20.57       26.47      9.29 o 
 -14   4   8       32.91       33.14      6.31 o 
 -13   4   8       27.30       32.57      6.07 o 
 -12   4   8        6.33       13.77      5.76 o 
 -11   4   8        8.47        9.55      7.98 o 
 -10   4   8      185.44      182.71     12.36 o 
  -9   4   8       41.51       40.87      7.10 o 
  -8   4   8        3.20        5.24      4.05 o 
  -7   4   8      700.34      724.04      5.29 o 
  -6   4   8      218.16      219.60      7.39 o 
  -5   4   8       34.77       40.53      3.61 o 
  -4   4   8      133.05      148.78      4.45 o 
  -3   4   8      461.73      471.79      5.33 o 
  -2   4   8       11.06        7.05      5.09 o 
  -1   4   8      222.18      221.37      5.75 o 
   0   4   8      667.75      647.63      9.82 o 
   1   4   8     1593.11     1563.88      9.00 o 
   2   4   8        4.40        7.46      4.53 o 
   3   4   8       46.18       32.20      8.61 o 
   4   4   8      573.50      593.89      8.06 o 
   5   4   8       42.89       46.28      7.71 o 
   6   4   8       18.34       23.49      8.06 o 
   7   4   8        9.85        5.61      8.59 o 
   8   4   8       27.01       43.47      6.49 o 
 -14   5   8        2.73       19.46      8.76 o 
 -13   5   8       19.82       20.10      7.80 o 
 -12   5   8      345.01      351.69      6.84 o 
 -11   5   8        8.92       14.89      8.50 o 
 -10   5   8        5.47        7.96      5.61 o 
  -9   5   8        1.85        5.00      8.85 o 
  -8   5   8      300.06      313.34      4.32 o 
  -7   5   8       11.75       11.42      3.20 o 
  -6   5   8       31.12       40.56      4.18 o 
  -5   5   8      840.37      835.28      5.69 o 
  -4   5   8      645.99      647.91      5.79 o 
  -3   5   8        0.01        5.04      3.66 o 
  -2   5   8      108.06      108.12      6.66 o 
  -1   5   8     1124.47     1100.42     33.31 o 
   0   5   8     1022.59     1020.05      8.16 o 
   1   5   8        8.45        4.75      5.27 o 
   2   5   8       19.64       27.70      4.82 o 
   3   5   8       22.55       24.74      4.34 o 
   4   5   8       20.45       38.39      7.54 o 
   5   5   8       78.66       74.85      8.24 o 
   6   5   8       38.17       51.89      5.96 o 
   7   5   8        0.16       -0.18      8.59 o 
   8   5   8       10.87        9.64      6.31 o 
 -14   6   8       31.46       35.41      8.94 o 
 -13   6   8        9.61       16.83      8.41 o 
 -12   6   8        8.95        6.84      8.06 o 
 -11   6   8       35.10       46.71      7.71 o 
 -10   6   8      594.28      594.45     13.94 o 
  -9   6   8       62.38       85.93      4.56 o 
  -8   6   8      616.08      594.65      5.33 o 
  -7   6   8      617.17      604.54      8.05 o 
  -6   6   8       93.67       94.04      5.68 o 
  -5   6   8      128.78      142.80      5.57 o 
  -4   6   8      778.69      780.58      7.31 o 
  -3   6   8     1044.90     1047.21      7.99 o 
  -2   6   8       94.65       93.60      4.51 o 
  -1   6   8     1347.43     1402.30     34.36 o 
   0   6   8     4285.89     4240.76     40.49 o 
   1   6   8      927.33      946.13      6.42 o 
   2   6   8      376.23      342.21     13.09 o 
   3   6   8       96.32       84.64      5.57 o 
   4   6   8      208.94      229.28      6.66 o 
   5   6   8       57.35       73.97      8.24 o 
   6   6   8        0.18        7.01      8.41 o 
   7   6   8        1.05        9.82      6.31 o 
 -14   7   8        0.80        5.61      9.12 o 
 -13   7   8       59.48       44.70      8.76 o 
 -12   7   8      240.52      225.42      9.29 o 
 -11   7   8       13.74       12.45      8.06 o 
 -10   7   8        5.55       11.74      7.54 o 
  -9   7   8     1050.03      989.87      9.12 o 
  -8   7   8      631.83      550.59      7.54 o 
  -7   7   8        5.08        6.32      4.21 o 
  -6   7   8        4.67        5.86      4.18 o 
  -5   7   8      953.63      988.18     23.23 o 
  -4   7   8      154.62      145.91      4.82 o 
  -3   7   8      910.94      905.03     15.60 o 
  -2   7   8     1118.38     1135.14     19.28 o 
  -1   7   8       18.68       28.14      5.08 o 
   0   7   8      133.26      123.81      4.93 o 
   1   7   8       41.88       54.02     10.83 o 
   2   7   8        6.77        3.71      4.51 o 
   3   7   8        2.41        9.25      7.26 o 
   4   7   8       55.36       51.71      5.78 o 
   5   7   8        5.13       15.78      8.24 o 
   6   7   8        1.41        1.40      8.59 o 
 -14   8   8       10.85       25.24      9.29 o 
 -13   8   8       20.08       14.55      8.59 o 
 -12   8   8       41.55       34.53      8.59 o 
 -11   8   8       33.48       55.39      8.06 o 
 -10   8   8       93.59      102.19      5.78 o 
  -9   8   8        1.99       -1.05      7.36 o 
  -8   8   8       55.16       63.81      7.71 o 
  -7   8   8       58.04       75.60      5.51 o 
  -6   8   8      226.01      254.29      8.76 o 
  -5   8   8        8.05        7.71      3.68 o 
  -4   8   8       42.25       45.41      3.68 o 
  -3   8   8       32.43       30.86      7.02 o 
  -2   8   8        3.76        9.81      8.88 o 
  -1   8   8       90.87       78.17      3.85 o 
   0   8   8       75.76       78.56      5.78 o 
   1   8   8      151.21      152.79      4.93 o 
   2   8   8      158.15      170.87      5.12 o 
   3   8   8      152.52      155.18      5.64 o 
   4   8   8       12.43       19.17      6.67 o 
   5   8   8       53.12       39.62      6.49 o 
 -13   9   8       30.43       29.97      6.49 o 
 -12   9   8       21.89       20.33      5.96 o 
 -11   9   8        0.24       15.95      8.06 o 
 -10   9   8      115.34      104.30      8.06 o 
  -9   9   8      311.43      336.38      8.76 o 
  -8   9   8      391.93      370.92      8.76 o 
  -7   9   8       93.02       69.26      5.76 o 
  -6   9   8        1.57        2.32      4.32 o 
  -5   9   8      155.23      162.51      5.62 o 
  -4   9   8       87.13       91.53      4.01 o 
  -3   9   8       23.60       29.96      3.89 o 
  -2   9   8      340.25      348.11      5.62 o 
  -1   9   8       68.82       63.76      3.63 o 
   0   9   8      238.61      250.95      6.19 o 
   1   9   8      173.32      170.62      9.85 o 
   2   9   8      309.04      303.43      5.10 o 
   3   9   8      171.01      169.07      5.10 o 
   4   9   8       86.95       86.26      8.60 o 
   5   9   8       77.90       89.40      9.29 o 
 -13  10   8        0.12       -6.31      6.31 o 
 -12  10   8        4.99       -6.31      6.31 o 
 -11  10   8       71.67       77.30      8.76 o 
 -10  10   8      108.86       99.04      5.96 o 
  -9  10   8       14.85       17.00      7.89 o 
  -8  10   8      291.85      289.41      8.94 o 
  -7  10   8      290.09      285.55      6.38 o 
  -6  10   8      216.09      225.18      5.03 o 
  -5  10   8       36.83       33.00      3.53 o 
  -4  10   8      226.45      213.66      4.07 o 
  -3  10   8      484.78      481.91      6.23 o 
  -2  10   8       13.84       23.52      3.49 o 
  -1  10   8       25.10       31.44      3.59 o 
   0  10   8       74.95       75.67      3.78 o 
   1  10   8       29.09       35.02      7.14 o 
   2  10   8        8.51        8.07      4.37 o 
   3  10   8      147.25      140.10      5.99 o 
   4  10   8      106.52       88.67      7.08 o 
 -12  11   8       44.56       66.44      8.76 o 
 -11  11   8        3.42       -6.14      6.14 o 
 -10  11   8        0.92       17.53      8.41 o 
  -9  11   8      109.52      144.09      8.59 o 
  -8  11   8       80.14      100.18     22.35 o 
  -7  11   8       23.81       19.88      9.73 o 
  -6  11   8      202.46      196.59      4.10 o 
  -5  11   8      107.18      110.34      3.85 o 
  -4  11   8       75.82       78.33      3.41 o 
  -3  11   8      126.70      135.58      4.27 o 
  -2  11   8      168.75      165.73      4.78 o 
  -1  11   8      109.85      110.45      5.21 o 
   0  11   8        2.94        6.27      4.21 o 
   1  11   8      155.69      139.57      8.90 o 
   2  11   8       23.99       28.72      5.22 o 
 -11  12   8      137.05      154.61      9.47 o 
 -10  12   8        0.58        6.66      6.14 o 
  -9  12   8        3.43       10.17      5.78 o 
  -8  12   8       89.36       98.89      6.40 o 
  -7  12   8      224.92      217.71      5.68 o 
  -6  12   8       27.64       28.89      3.75 o 
  -5  12   8       27.49       27.22      3.62 o 
  -4  12   8      119.50      133.40      3.95 o 
  -3  12   8      154.91      152.01      3.77 o 
  -2  12   8       37.13       47.06      3.59 o 
  -1  12   8       73.54       76.79      3.73 o 
   0  12   8      140.38      145.55      4.22 o 
   1  12   8       27.28       31.69      4.66 o 
 -10  13   8       44.76       44.87      9.29 o 
  -9  13   8      110.38      116.99      5.68 o 
  -8  13   8       51.85       68.50      6.26 o 
  -7  13   8        8.42        5.15      4.23 o 
  -6  13   8      214.01      192.78     13.73 o 
  -5  13   8       84.06       87.06      4.50 o 
  -4  13   8       55.54       58.87      4.50 o 
  -3  13   8       13.18       20.61      3.53 o 
  -2  13   8      142.72      141.54      5.59 o 
  -1  13   8        0.97        5.99      3.90 o 
   0  13   8        1.51        1.05      9.47 o 
  -9  14   8       23.70       28.39      4.64 o 
  -8  14   8       98.12       98.82      5.46 o 
  -7  14   8      167.90      148.81     10.00 o 
  -6  14   8        0.07        7.57      5.23 o 
  -5  14   8      105.54      111.22      5.18 o 
  -4  14   8       70.65       58.27      4.71 o 
  -3  14   8        0.60        8.70      5.30 o 
   0 -17   9        5.53        5.40      3.71 o 
   1 -17   9       34.01       35.88      9.65 o 
   2 -17   9       32.62       30.76      5.41 o 
   3 -17   9        0.35       14.98      9.03 o 
   4 -17   9      221.26      211.58      9.99 o 
   5 -17   9      104.53       85.54      9.47 o 
  -3 -16   9       43.85       50.57      5.45 o 
  -2 -16   9       52.67       66.66      5.33 o 
  -1 -16   9       15.91       17.09      4.44 o 
   0 -16   9       33.15       47.35     13.10 o 
   1 -16   9       25.39       31.63      6.43 o 
   2 -16   9      130.69      134.86      6.32 o 
   3 -16   9      369.22      369.69      9.82 o 
   4 -16   9      293.31      295.19      9.99 o 
   5 -16   9        0.88        3.16      6.14 o 
   6 -16   9       43.49       57.67      6.49 o 
   7 -16   9      147.72      147.07      9.82 o 
  -4 -15   9        1.12        4.19      4.55 o 
  -3 -15   9      112.63      105.88      6.94 o 
  -2 -15   9       60.14       68.03      4.34 o 
  -1 -15   9       16.32       16.39      6.30 o 
   0 -15   9       68.83       64.83      6.60 o 
   1 -15   9       96.20       83.54      6.07 o 
   2 -15   9      175.41      173.01      4.65 o 
   3 -15   9        2.15        6.81      4.03 o 
   4 -15   9        8.10       -1.58      8.59 o 
   5 -15   9       86.38       93.08      8.59 o 
   6 -15   9        1.43        6.84      8.76 o 
   7 -15   9        4.43        5.61      6.14 o 
   8 -15   9        0.94        2.45      9.12 o 
  -6 -14   9       34.00       35.26      5.67 o 
  -5 -14   9      157.09      143.80      8.58 o 
  -4 -14   9      149.87      150.45      5.96 o 
  -3 -14   9        7.24        8.67      4.48 o 
  -2 -14   9       24.80       21.99      6.88 o 
  -1 -14   9       42.86       43.01      6.84 o 
   0 -14   9       29.01       47.68      5.58 o 
   1 -14   9       26.71       29.66      4.02 o 
   2 -14   9      221.80      204.50      6.07 o 
   3 -14   9      110.32      124.19     13.23 o 
   4 -14   9        8.81       19.63      5.78 o 
   5 -14   9       89.71      110.43      8.76 o 
   6 -14   9      115.53      109.03      8.94 o 
   7 -14   9       92.04       71.52      6.49 o 
   8 -14   9       15.97       13.32      9.12 o 
   9 -14   9        1.80        7.71      6.31 o 
  -7 -13   9       63.18       62.68      6.14 o 
  -6 -13   9       55.27       55.20      4.16 o 
  -5 -13   9        2.60        7.09      3.51 o 
  -4 -13   9        5.83        4.07      4.29 o 
  -3 -13   9     1255.85     1295.10      7.43 o 
  -2 -13   9       22.72       24.56      4.64 o 
  -1 -13   9      303.16      308.94     10.78 o 
   0 -13   9        0.59        4.91      5.45 o 
   1 -13   9      339.17      347.72      6.57 o 
   2 -13   9      539.62      508.17      6.82 o 
   3 -13   9       13.21       10.74      5.64 o 
   4 -13   9       28.35       43.52      6.84 o 
   5 -13   9       99.91       90.10      8.41 o 
   6 -13   9        0.89       -1.75      8.24 o 
   7 -13   9        5.94       25.77      8.41 o 
   8 -13   9       87.27       69.24      8.94 o 
   9 -13   9      207.15      221.57      9.82 o 
  -8 -12   9       25.00       35.39      5.43 o 
  -7 -12   9        0.66       -2.11      6.03 o 
  -6 -12   9        5.89       22.47      4.96 o 
  -5 -12   9      243.31      248.23      4.37 o 
  -4 -12   9      111.59       90.25      4.35 o 
  -3 -12   9      213.45      223.69      6.32 o 
  -2 -12   9      291.41      296.51     22.79 o 
  -1 -12   9       58.14       64.14      9.03 o 
   0 -12   9        1.95        3.46      5.35 o 
   1 -12   9      828.77      879.77      7.68 o 
   2 -12   9      358.84      324.78      4.83 o 
   3 -12   9      564.45      545.54     13.85 o 
   4 -12   9        6.34       14.43      6.22 o 
   5 -12   9        6.61       10.87      5.78 o 
   6 -12   9       30.91       23.66      8.24 o 
   7 -12   9      338.43      327.44      7.71 o 
   8 -12   9       13.48       19.98      6.14 o 
   9 -12   9       23.48       16.30      9.12 o 
  10 -12   9       20.53       25.10      7.71 o 
  -8 -11   9        1.05        6.56      4.49 o 
  -7 -11   9       15.47       12.66      4.96 o 
  -6 -11   9      102.94      106.11      8.07 o 
  -5 -11   9       76.44       85.13      4.36 o 
  -4 -11   9      117.99      128.11      5.96 o 
  -3 -11   9      242.28      247.75      5.14 o 
  -2 -11   9      328.11      329.25      7.80 o 
  -1 -11   9      578.28      580.30      6.02 o 
   0 -11   9      195.47      194.31      6.05 o 
   1 -11   9       77.27       85.42      4.63 o 
   2 -11   9      132.99      134.19      5.58 o 
   3 -11   9       21.42       24.14      4.54 o 
   4 -11   9      110.97      139.66     15.25 o 
   5 -11   9       18.29       28.75      5.61 o 
   6 -11   9       72.16       82.04      8.24 o 
   7 -11   9        8.10       11.57      5.78 o 
   8 -11   9      198.07      199.66      9.47 o 
   9 -11   9      146.16      138.15     13.67 o 
  10 -11   9       27.75       25.73      6.51 o 
  -9 -10   9       81.42       80.34      7.37 o 
  -8 -10   9       67.89       73.75      4.08 o 
  -7 -10   9       15.06       23.09      4.19 o 
  -6 -10   9       78.79       62.75      5.86 o 
  -5 -10   9      433.21      453.68      7.53 o 
  -4 -10   9       41.68       37.77      5.64 o 
  -3 -10   9      191.85      194.79      7.71 o 
  -2 -10   9       39.00       41.84      7.80 o 
  -1 -10   9      390.79      404.08      7.10 o 
   0 -10   9       37.31       40.83      5.26 o 
   1 -10   9      373.84      401.26      6.26 o 
   2 -10   9      277.51      309.43      5.22 o 
   3 -10   9      603.38      581.21      6.19 o 
   4 -10   9       10.68       11.49      6.84 o 
   5 -10   9      265.98      265.58      6.20 o 
   6 -10   9      361.52      365.13      9.64 o 
   7 -10   9       28.47       35.23      8.24 o 
   8 -10   9       17.68       29.80      8.59 o 
   9 -10   9       20.13       24.90      6.07 o 
  10 -10   9       26.42       33.27      6.84 o 
 -10  -9   9        5.59        8.07      4.51 o 
  -9  -9   9       18.60       24.14      3.92 o 
  -8  -9   9        1.16        0.45      4.10 o 
  -7  -9   9       77.73       71.91      7.65 o 
  -6  -9   9       28.11       31.46      4.00 o 
  -5  -9   9       11.16        7.71      3.86 o 
  -4  -9   9       99.69       88.98      3.97 o 
  -3  -9   9      255.53      266.62      5.83 o 
  -2  -9   9      372.87      387.38      5.48 o 
  -1  -9   9      222.51      219.61      7.10 o 
   0  -9   9      574.88      588.04      8.24 o 
   1  -9   9      638.35      611.35     13.41 o 
   2  -9   9       32.93       44.15     11.22 o 
   3  -9   9       94.48       96.95      5.45 o 
   4  -9   9      608.35      584.04      7.00 o 
   5  -9   9      531.01      506.03     14.02 o 
   6  -9   9       32.94       31.73      8.06 o 
   7  -9   9       54.74       59.95      6.14 o 
   8  -9   9        1.25        5.61      8.24 o 
   9  -9   9        5.72        8.33      8.94 o 
  10  -9   9       57.73       71.01     11.31 o 
  11  -9   9       69.73       76.49      8.74 o 
 -11  -8   9        6.12        7.22      4.83 o 
 -10  -8   9       17.23       23.17      4.55 o 
  -9  -8   9       86.92       84.19      4.42 o 
  -8  -8   9       38.31       47.44      4.14 o 
  -7  -8   9       13.14       17.85      3.27 o 
  -6  -8   9      152.77      155.97      4.03 o 
  -5  -8   9      295.38      320.43      6.07 o 
  -4  -8   9      287.88      282.56     16.30 o 
  -3  -8   9      316.44      342.64      8.94 o 
  -2  -8   9      790.33      789.37     31.90 o 
  -1  -8   9      379.54      373.78     16.13 o 
   0  -8   9      285.14      296.66      9.55 o 
   1  -8   9      396.69      399.75      5.08 o 
   2  -8   9      489.89      477.86      7.10 o 
   3  -8   9       59.79       65.23      4.03 o 
   4  -8   9       85.50       70.24      5.58 o 
   5  -8   9      176.46      187.21      6.07 o 
   6  -8   9      192.91      208.60      8.94 o 
   7  -8   9      190.22      191.94      9.12 o 
   8  -8   9       50.80       38.56     10.34 o 
   9  -8   9       92.58       92.37      6.51 o 
  10  -8   9      148.69      143.05      8.61 o 
  11  -8   9       19.54       13.86      6.61 o 
 -11  -7   9        2.23       13.78      4.38 o 
 -10  -7   9       14.93       28.00      4.92 o 
  -9  -7   9       63.39       70.12      4.86 o 
  -8  -7   9       41.49       47.67      7.81 o 
  -7  -7   9      475.65      500.57     19.27 o 
  -6  -7   9        1.42        1.67      9.03 o 
  -5  -7   9       83.55       69.77      4.41 o 
  -4  -7   9      224.13      253.80      5.83 o 
  -3  -7   9      866.26      813.69      9.73 o 
  -2  -7   9      451.47      428.90      6.32 o 
  -1  -7   9       24.67       27.36      5.21 o 
   0  -7   9       18.57       11.48      5.08 o 
   1  -7   9      804.00      832.80      8.33 o 
   2  -7   9      897.13      881.55      8.68 o 
   3  -7   9       56.44       53.22      6.92 o 
   4  -7   9      126.78      126.37      5.76 o 
   5  -7   9      146.39      120.40      5.82 o 
   6  -7   9       20.33       17.70      7.89 o 
   7  -7   9      114.85      110.96      8.76 o 
   8  -7   9      102.34       95.26      7.50 o 
   9  -7   9       35.96       33.06      6.70 o 
  10  -7   9       27.30       26.47      8.92 o 
  11  -7   9       22.89       36.11      9.12 o 
 -12  -6   9        4.03        6.59      4.73 o 
 -11  -6   9        1.98       12.19      6.10 o 
 -10  -6   9       24.38       35.67      4.10 o 
  -9  -6   9       35.67       40.57      4.10 o 
  -8  -6   9      266.88      243.67      5.26 o 
  -7  -6   9      122.20      118.64      4.59 o 
  -6  -6   9      791.35      770.86      6.01 o 
  -5  -6   9      288.81      280.86     15.86 o 
  -4  -6   9      126.24      137.54      5.57 o 
  -3  -6   9       40.22       44.19      9.03 o 
  -2  -6   9      557.39      572.40     18.67 o 
  -1  -6   9      183.60      151.69      4.15 o 
   0  -6   9      460.15      489.60      9.82 o 
   1  -6   9      169.77      148.28     13.15 o 
   2  -6   9     1521.56     1439.31     58.20 o 
   3  -6   9     1530.80     1557.26     10.96 o 
   4  -6   9       42.83       40.95      5.57 o 
   5  -6   9      803.76      759.53     10.52 o 
   6  -6   9      170.43      184.41      9.12 o 
   7  -6   9      121.33      124.28     10.69 o 
   8  -6   9       96.69       86.64      7.49 o 
   9  -6   9      188.97      188.55     11.15 o 
  10  -6   9        0.43       11.39      8.59 o 
  11  -6   9        0.03        1.58      8.94 o 
 -12  -5   9        0.06        3.72      4.62 o 
 -11  -5   9       74.52       74.54      9.37 o 
 -10  -5   9      210.18      206.56      5.61 o 
  -9  -5   9       28.50       21.73      4.01 o 
  -8  -5   9      280.72      264.89      5.94 o 
  -7  -5   9      643.46      621.79      6.94 o 
  -6  -5   9       79.17       94.92      4.41 o 
  -5  -5   9       63.08       75.05      4.46 o 
  -4  -5   9      473.27      470.51      5.73 o 
  -3  -5   9      421.11      376.49      5.02 o 
  -2  -5   9     1763.82     1766.42     30.24 o 
  -1  -5   9       36.80       30.66      4.24 o 
   0  -5   9     3059.11     3065.60     17.70 o 
   1  -5   9      488.65      487.88      6.94 o 
   2  -5   9       13.02       17.25      5.27 o 
   3  -5   9       23.39       29.76      6.66 o 
   4  -5   9       97.06       92.12      5.70 o 
   5  -5   9     1009.86     1010.55     13.67 o 
   6  -5   9      683.57      696.61     14.37 o 
   7  -5   9      506.81      487.55     12.97 o 
   8  -5   9       51.68       42.95     11.46 o 
   9  -5   9       61.52       62.58      8.41 o 
  10  -5   9       89.90       91.50      8.94 o 
  11  -5   9       53.54       56.97      6.84 o 
 -13  -4   9       20.62       19.71      6.57 o 
 -12  -4   9       52.45       53.50      5.43 o 
 -11  -4   9       48.67       49.73      5.11 o 
 -10  -4   9       13.74       10.40      4.29 o 
  -9  -4   9      222.92      192.80      5.32 o 
  -8  -4   9        3.26       11.80      4.60 o 
  -7  -4   9      351.77      328.76     11.22 o 
  -6  -4   9        4.40       11.25      3.53 o 
  -5  -4   9      270.70      267.55      5.82 o 
  -4  -4   9        4.77        1.52      5.02 o 
  -3  -4   9      183.42      181.37     17.18 o 
  -2  -4   9      188.11      199.93      5.87 o 
  -1  -4   9     2306.65     2399.61     12.97 o 
   0  -4   9      540.45      531.68      6.48 o 
   1  -4   9      324.28      322.46     14.90 o 
   2  -4   9      239.27      218.19      6.01 o 
   3  -4   9       15.15       16.92      5.21 o 
   4  -4   9        0.23        8.50      5.21 o 
   5  -4   9      128.78      119.72     10.52 o 
   6  -4   9       86.16       88.52     10.69 o 
   8  -4   9        1.44       19.28      7.89 o 
   9  -4   9        6.57       12.45      8.24 o 
  10  -4   9       92.28       87.65      6.49 o 
 -13  -3   9       23.58       20.66      6.38 o 
 -12  -3   9        0.17        7.18      4.96 o 
 -11  -3   9        8.04       12.78      5.36 o 
 -10  -3   9       88.15       95.00      6.77 o 
  -9  -3   9        1.27        0.89      4.60 o 
  -8  -3   9       18.96       24.60      4.73 o 
  -7  -3   9      248.72      277.53      9.38 o 
  -6  -3   9      229.27      241.42      5.01 o 
  -5  -3   9        0.12        9.00      4.05 o 
  -4  -3   9      201.14      205.39      6.57 o 
  -3  -3   9      803.89      815.07      6.84 o 
  -2  -3   9      480.07      487.15      5.98 o 
  -1  -3   9     1653.82     1596.86     18.67 o 
   0  -3   9     1030.51     1068.51      8.55 o 
   1  -3   9     1015.00      949.10      8.37 o 
   2  -3   9        2.10        9.89      5.02 o 
   3  -3   9      395.22      381.77      7.13 o 
   4  -3   9      970.40      987.18     11.16 o 
   5  -3   9     1673.52     1636.34     22.09 o 
   7  -3   9      334.42      313.07      7.19 o 
   8  -3   9       67.56       71.69      8.41 o 
   9  -3   9        9.25       16.30      5.78 o 
  10  -3   9        4.00       -3.68      8.59 o 
 -13  -2   9       18.28       19.96      7.80 o 
 -12  -2   9      121.00      139.18      7.63 o 
 -11  -2   9        8.60       27.54      5.76 o 
 -10  -2   9        5.90        7.58      4.17 o 
  -9  -2   9      108.99      119.84      6.31 o 
  -8  -2   9      317.26      311.78     12.88 o 
  -7  -2   9        5.56       12.65     12.62 o 
  -6  -2   9      322.53      325.41     14.29 o 
  -5  -2   9      266.02      263.67     20.60 o 
  -4  -2   9        1.38        1.06      4.08 o 
  -3  -2   9      388.36      413.87      8.06 o 
  -2  -2   9     3855.49     3888.18     67.31 o 
  -1  -2   9     2894.97     2758.63     11.09 o 
   0  -2   9        1.80        0.09      4.15 o 
   1  -2   9      200.89      193.82      5.89 o 
   2  -2   9      143.58      141.49      5.89 o 
   3  -2   9       27.90       28.91      5.89 o 
   4  -2   9        9.03        7.71      6.57 o 
   5  -2   9       37.97       46.63      5.26 o 
   6  -2   9       78.49       66.96      5.61 o 
   7  -2   9        2.03        3.68      5.61 o 
   8  -2   9       13.34       11.04      5.78 o 
   9  -2   9        8.15        4.56      8.41 o 
  10  -2   9        9.38       14.37      8.94 o 
 -13  -1   9       19.80       14.84      6.19 o 
 -12  -1   9        0.36        3.81      5.89 o 
 -11  -1   9       70.91       67.07      4.80 o 
 -10  -1   9      236.20      245.92     11.66 o 
  -9  -1   9      124.46      117.72      3.88 o 
  -8  -1   9      224.49      217.98     10.78 o 
  -7  -1   9      534.54      539.08     12.53 o 
  -6  -1   9       14.22        2.89      4.37 o 
  -5  -1   9      766.00      815.27      6.64 o 
  -4  -1   9       13.97       25.76     10.87 o 
  -3  -1   9       47.91       35.45      4.38 o 
  -2  -1   9        4.72       11.23      4.12 o 
  -1  -1   9      681.28      672.87      7.31 o 
   0  -1   9     3428.64     3323.82     13.70 o 
   1  -1   9      242.11      249.46      6.71 o 
   2  -1   9       24.25       26.29      5.27 o 
   3  -1   9      254.16      253.66      8.30 o 
   4  -1   9       46.85       53.04      4.79 o 
   5  -1   9      109.46      121.13      7.71 o 
   6  -1   9      121.90      113.59      5.96 o 
   7  -1   9       33.84       41.72      5.78 o 
   8  -1   9       66.75       77.65      8.24 o 
   9  -1   9       54.58       62.75      8.59 o 
  10  -1   9        8.83        7.71      6.66 o 
 -14   0   9        8.64       -5.32      5.32 o 
 -13   0   9       39.94       41.18      5.25 o 
 -12   0   9       47.95       32.82     11.04 o 
 -11   0   9       48.68       42.34      5.78 o 
 -10   0   9      199.72      210.34      5.82 o 
  -9   0   9      634.42      647.88      8.12 o 
  -8   0   9      671.19      673.49     11.57 o 
  -7   0   9        9.86       12.89      8.24 o 
  -6   0   9     1281.52     1220.26      7.51 o 
  -5   0   9     1878.54     1944.76     22.88 o 
  -4   0   9        1.10       -1.93      4.96 o 
  -3   0   9      259.46      254.02      7.01 o 
  -2   0   9     1218.71     1204.29      8.55 o 
  -1   0   9      241.45      230.49      5.26 o 
   0   0   9        0.16        3.67      4.89 o 
   1   0   9     2935.16     2782.18     43.33 o 
   2   0   9       53.60       56.19      4.92 o 
   3   0   9      226.96      212.07      5.81 o 
   4   0   9        1.45        1.40      7.19 o 
   5   0   9      852.38      879.61     10.52 o 
   6   0   9        4.16       21.39      5.43 o 
   7   0   9        6.17        3.16      7.89 o 
   8   0   9      168.99      169.33      9.12 o 
   9   0   9       12.27       10.17      6.14 o 
 -14   1   9        2.76        3.99      6.44 o 
 -13   1   9        0.90       11.67      7.54 o 
 -12   1   9       81.86       81.86      6.13 o 
 -11   1   9       73.74       90.71     10.25 o 
 -10   1   9      131.28      135.98      4.92 o 
  -9   1   9        0.10       -1.84     13.94 o 
  -8   1   9     1173.53     1184.08     24.79 o 
  -7   1   9      396.66      390.52      5.42 o 
  -6   1   9        6.28       10.89      3.68 o 
  -5   1   9      123.07      132.33      4.04 o 
  -4   1   9      261.89      243.47      5.54 o 
  -3   1   9       53.87       56.33      3.78 o 
  -2   1   9      572.43      583.81      9.40 o 
  -1   1   9      373.80      344.13      7.94 o 
   0   1   9      601.07      547.53     10.64 o 
   1   1   9      300.03      298.95      5.22 o 
   2   1   9        5.63       13.61      4.65 o 
   3   1   9      581.36      585.12      7.06 o 
   4   1   9      202.74      200.88      6.31 o 
   5   1   9      266.07      272.40      6.49 o 
   6   1   9      640.51      588.98      8.06 o 
   7   1   9       32.44       29.62      5.96 o 
   8   1   9        8.59       22.09      8.24 o 
   9   1   9        8.31       19.63      9.12 o 
 -14   2   9        0.67       -0.01      5.61 o 
 -13   2   9       21.12       30.17      6.01 o 
 -12   2   9       40.74       46.97      5.76 o 
 -11   2   9        0.03        2.41      4.47 o 
 -10   2   9      259.35      262.19      9.12 o 
  -9   2   9      340.99      363.97      6.13 o 
  -8   2   9       60.61       62.50      4.20 o 
  -7   2   9      352.71      316.22      9.83 o 
  -6   2   9       96.75       84.28      3.89 o 
  -5   2   9      395.71      389.40      5.35 o 
  -4   2   9      271.16      271.79     12.17 o 
  -3   2   9      596.60      594.91      6.25 o 
  -2   2   9      444.72      396.29      5.26 o 
  -1   2   9      495.52      513.54     13.29 o 
   0   2   9       21.10       24.60      3.81 o 
   1   2   9      930.96      909.55     15.42 o 
   2   2   9      444.21      441.54      7.33 o 
   3   2   9       71.73       67.43      5.94 o 
   4   2   9      601.48      550.06      7.71 o 
   5   2   9        3.22        5.96      7.89 o 
   6   2   9       19.52       19.81      8.06 o 
   7   2   9        0.14        8.06      8.24 o 
   8   2   9       97.74      108.86      6.84 o 
   9   2   9        1.99       10.17      9.12 o 
 -14   3   9       34.48       29.51      5.34 o 
 -13   3   9        0.34       -0.19      6.01 o 
 -12   3   9       19.28       20.27      8.06 o 
 -11   3   9      224.08      230.65      5.18 o 
 -10   3   9        7.86        5.70      6.57 o 
  -9   3   9       73.24       71.53      5.70 o 
  -8   3   9       90.31      100.91      4.13 o 
  -7   3   9       38.62       42.73      4.21 o 
  -6   3   9      353.64      356.19      7.68 o 
  -5   3   9        1.47        1.87      4.05 o 
  -4   3   9       15.24       17.57      3.51 o 
  -3   3   9      219.15      236.86      4.79 o 
  -2   3   9      178.64      161.29      4.20 o 
  -1   3   9      470.83      448.45      7.82 o 
   0   3   9      137.42      131.18      6.58 o 
   1   3   9        0.24       10.66      6.49 o 
   2   3   9        7.03        7.73      4.67 o 
   3   3   9      549.14      555.15      9.34 o 
   4   3   9      186.88      186.16      6.14 o 
   5   3   9       79.33       87.47      7.89 o 
   6   3   9        9.81       20.33      5.61 o 
   7   3   9      181.32      195.63      7.01 o 
   8   3   9       55.20       52.06      6.66 o 
 -14   4   9        0.47       -4.92      6.66 o 
 -13   4   9        6.34       -2.00      6.01 o 
 -12   4   9      152.85      162.11      9.55 o 
 -11   4   9      186.93      183.79     19.11 o 
 -10   4   9       37.24       47.99      5.56 o 
  -9   4   9      142.27      155.61      4.66 o 
  -8   4   9        0.78        1.63      4.18 o 
  -7   4   9        2.76        0.64      4.15 o 
  -6   4   9      411.45      415.17      4.81 o 
  -5   4   9      517.75      500.11     15.00 o 
  -4   4   9        0.16        0.49      3.84 o 
  -3   4   9     2756.01     2818.37     71.86 o 
  -2   4   9     3960.21     3848.32     46.90 o 
  -1   4   9     1466.73     1394.31      8.30 o 
   0   4   9        1.38        7.65      4.24 o 
   1   4   9      684.42      666.50     15.16 o 
   2   4   9       95.75       94.53      4.29 o 
   3   4   9        6.62        1.77      5.63 o 
   4   4   9       10.96        8.41      7.36 o 
   5   4   9       44.59       49.26      5.78 o 
   6   4   9        3.44        3.68      8.41 o 
   7   4   9       91.68       99.39      6.66 o 
 -14   5   9       95.72       86.94      5.47 o 
 -13   5   9      230.03      195.23     10.69 o 
 -12   5   9       15.87       23.13      4.15 o 
 -11   5   9     1309.60     1307.09     38.30 o 
 -10   5   9       15.14        2.73      4.34 o 
  -9   5   9       59.88       67.76      4.44 o 
  -8   5   9       35.13       53.68      4.52 o 
  -7   5   9      814.25      810.30      8.82 o 
  -6   5   9       76.38       74.38      4.38 o 
  -5   5   9      592.52      634.20     19.17 o 
  -4   5   9       89.52       87.90      5.72 o 
  -3   5   9      572.36      546.02      8.80 o 
  -2   5   9     1007.51     1027.17     18.14 o 
  -1   5   9     2667.02     2616.36     20.68 o 
   0   5   9      210.21      222.26      5.06 o 
   1   5   9      403.92      438.52     26.82 o 
   2   5   9      621.15      629.94      9.43 o 
   3   5   9       48.15       50.49      5.62 o 
   4   5   9       56.91       63.81      5.61 o 
   5   5   9        0.17       -3.86      5.78 o 
   6   5   9       27.71       22.09      8.41 o 
   7   5   9        5.63       28.22      9.12 o 
 -14   6   9        4.51       17.35      9.12 o 
 -13   6   9       18.13       40.49      8.59 o 
 -12   6   9       30.06       26.39      5.89 o 
 -11   6   9       42.01       42.80     10.25 o 
 -10   6   9        2.01       12.71      5.45 o 
  -9   6   9      610.17      604.47     14.11 o 
  -8   6   9       69.23       78.83      4.09 o 
  -7   6   9       66.75       59.91      4.38 o 
  -6   6   9      348.16      344.68     10.81 o 
  -5   6   9      359.23      378.62      8.01 o 
  -4   6   9      129.24      132.69      9.90 o 
  -3   6   9      631.26      576.71      6.81 o 
  -2   6   9       21.14       39.09      8.76 o 
  -1   6   9      236.43      226.55      8.68 o 
   0   6   9       25.07       24.95      6.40 o 
   1   6   9        2.05        7.35      5.33 o 
   2   6   9        2.29        9.47      4.72 o 
   3   6   9      114.34      109.71      5.94 o 
   4   6   9       62.70       56.79      5.96 o 
   5   6   9       51.73       45.23      6.49 o 
   6   6   9       25.58       32.08      6.14 o 
 -14   7   9        1.59       15.95      9.29 o 
 -13   7   9        0.31        0.18      8.59 o 
 -12   7   9       51.32       57.14      6.14 o 
 -11   7   9      107.91      113.06      8.94 o 
 -10   7   9        2.34        2.63      5.26 o 
  -9   7   9       48.35       63.28      7.36 o 
  -8   7   9      417.62      410.31      8.33 o 
  -7   7   9      227.99      235.16      5.96 o 
  -6   7   9        0.56       -5.17      7.54 o 
  -5   7   9       35.12       45.92      5.39 o 
  -4   7   9      189.02      189.58      6.92 o 
  -3   7   9       10.37        9.09      5.20 o 
  -2   7   9      519.89      538.16      6.84 o 
  -1   7   9       42.10       42.98      3.90 o 
   0   7   9        3.66        0.88      4.46 o 
   1   7   9      136.28      122.63      5.10 o 
   2   7   9      937.79      914.87     20.46 o 
   3   7   9      157.44      147.85      6.21 o 
   4   7   9       56.03       48.21      5.96 o 
   5   7   9        1.54       -2.10      5.96 o 
 -13   8   9       96.05       88.52      6.49 o 
 -12   8   9        0.08        7.36      8.59 o 
 -11   8   9      308.43      292.04      9.12 o 
 -10   8   9      309.90      285.72      8.76 o 
  -9   8   9       85.26       95.53      5.78 o 
  -8   8   9       89.57       80.95      5.57 o 
  -7   8   9      207.08      207.51      5.95 o 
  -6   8   9      252.41      261.82     12.88 o 
  -5   8   9      352.30      358.16      6.25 o 
  -4   8   9       13.14       22.64      8.41 o 
  -3   8   9        3.74        2.75      5.33 o 
  -2   8   9      105.71      111.44     10.69 o 
  -1   8   9        4.16        6.95      4.45 o 
   0   8   9       85.46       82.54      4.68 o 
   1   8   9       97.78      102.54      4.25 o 
   2   8   9      158.36      157.46      5.78 o 
   3   8   9       25.55       27.29      5.70 o 
   4   8   9      159.53      134.10      6.66 o 
   5   8   9       12.65       12.27      9.29 o 
 -13   9   9        7.56       -4.03      8.94 o 
 -12   9   9      138.42      138.30      6.49 o 
 -11   9   9       23.18       16.83      8.24 o 
 -10   9   9        1.98       -2.45      5.78 o 
  -9   9   9       83.45      104.30      5.78 o 
  -8   9   9       40.32       61.70      7.89 o 
  -7   9   9       62.17       62.49      8.50 o 
  -6   9   9       13.56       11.03      5.57 o 
  -5   9   9      275.00      277.09     13.41 o 
  -4   9   9      659.77      648.89     13.59 o 
  -3   9   9      122.18      105.79      7.54 o 
  -2   9   9       87.41       93.23      3.83 o 
  -1   9   9       86.17       95.44      4.98 o 
   0   9   9       18.09       15.14      4.72 o 
   1   9   9       12.93        8.68      4.78 o 
   2   9   9      160.74      159.13      5.64 o 
   3   9   9      148.50      141.85      6.32 o 
   4   9   9        3.78        8.24      8.94 o 
 -12  10   9        0.66       -0.18      6.31 o 
 -11  10   9       11.15        9.29      8.59 o 
 -10  10   9      244.00      262.06      8.94 o 
  -9  10   9        0.60       -0.53      8.24 o 
  -8  10   9        2.93       23.84      7.89 o 
  -7  10   9      261.13      252.32      5.51 o 
  -6  10   9      181.71      174.45      5.18 o 
  -5  10   9       21.70       20.42      4.54 o 
  -4  10   9       97.55      105.53      7.68 o 
  -3  10   9      676.78      686.16     15.79 o 
  -2  10   9      102.13      117.39      6.47 o 
  -1  10   9       22.29       24.88      4.04 o 
   0  10   9       64.74       59.53      4.32 o 
   1  10   9      105.65      108.69      5.39 o 
   2  10   9        2.23       12.57      4.38 o 
   3  10   9        9.18       14.28      6.88 o 
 -12  11   9       33.96       25.24      9.12 o 
 -11  11   9       56.48       51.71      6.49 o 
 -10  11   9        0.63       -5.96      5.96 o 
  -9  11   9      119.99      111.66      6.49 o 
  -8  11   9      147.03      152.33      8.94 o 
  -7  11   9       27.11       20.86      5.96 o 
  -6  11   9        0.92       -5.64      5.64 o 
  -5  11   9       17.74       17.78      4.20 o 
  -4  11   9      214.65      230.20      4.19 o 
  -3  11   9       30.53       34.15      6.01 o 
  -2  11   9      126.81      144.67      3.85 o 
  -1  11   9      218.54      237.98      7.37 o 
   0  11   9       15.02       12.10      5.02 o 
   1  11   9       50.34       55.75      4.83 o 
 -11  12   9        3.26       -4.03      6.14 o 
 -10  12   9        3.21       13.15      5.96 o 
  -9  12   9        4.67        8.24      5.96 o 
  -8  12   9       22.95       23.66      8.94 o 
  -7  12   9       52.34       49.78      6.14 o 
  -6  12   9       99.21       97.73     12.80 o 
  -5  12   9       17.06       23.09      4.38 o 
  -4  12   9      110.27      109.36      3.79 o 
  -3  12   9      254.76      229.96      4.75 o 
  -2  12   9        0.86        3.61      6.30 o 
  -1  12   9       53.20       53.54      4.57 o 
   0  12   9        3.07       10.33      4.59 o 
  -9  13   9       23.42       23.49      6.49 o 
  -8  13   9       75.40       61.35      9.12 o 
  -7  13   9        4.49        0.23      6.67 o 
  -6  13   9       98.86       95.57      4.63 o 
  -5  13   9      260.99      279.04     10.28 o 
  -4  13   9       24.59       23.56      4.49 o 
  -3  13   9       39.04       44.92      6.84 o 
  -2  13   9        1.27        6.44      5.19 o 
   1 -17  10       16.35       20.22      4.64 o 
   2 -17  10       44.11       49.86      6.57 o 
   3 -17  10       55.35       40.14      9.47 o 
   4 -17  10        2.07        2.80      6.66 o 
  -2 -16  10       54.05       56.22      8.07 o 
  -1 -16  10        9.79        9.29      4.38 o 
   0 -16  10       76.96       78.10      5.06 o 
   1 -16  10       17.90       21.65      6.32 o 
   2 -16  10       35.01       54.00      9.82 o 
   3 -16  10      146.49      141.06      6.63 o 
   4 -16  10      137.63      169.68      9.29 o 
   5 -16  10       11.39       17.35      8.94 o 
   6 -16  10        2.40       -9.29      9.29 o 
  -4 -15  10       10.70        7.14      4.11 o 
  -3 -15  10       16.81       12.42      4.01 o 
  -2 -15  10      135.70      143.14      8.98 o 
  -1 -15  10      241.71      223.89      7.28 o 
   0 -15  10       29.49       29.83      4.96 o 
   1 -15  10       70.26       72.84      4.82 o 
   2 -15  10      151.74      160.72      5.43 o 
   3 -15  10       15.51       27.05      5.52 o 
   4 -15  10       53.70       27.35      8.94 o 
   5 -15  10       11.21       27.52      8.94 o 
   6 -15  10      109.96      106.93      9.29 o 
   7 -15  10       22.91       18.93      6.49 o 
  -5 -14  10        9.46        7.54      4.55 o 
  -4 -14  10      483.88      489.40     10.62 o 
  -3 -14  10      110.00      105.63      4.59 o 
  -2 -14  10        4.73       -3.69      5.45 o 
  -1 -14  10       82.79       76.65      7.10 o 
   0 -14  10      301.39      299.81      5.56 o 
   1 -14  10       58.38       63.14      5.09 o 
   2 -14  10       19.34       23.27     10.78 o 
   3 -14  10        9.88       10.88      4.83 o 
   4 -14  10        1.21       -4.96      4.96 o 
   5 -14  10        0.31        9.12      8.41 o 
   6 -14  10      105.31       94.48      9.12 o 
   7 -14  10       52.13       58.55      8.94 o 
   8 -14  10       10.11       11.74      9.12 o 
  -6 -13  10      228.67      218.06     18.14 o 
  -5 -13  10       33.00       33.70      4.43 o 
  -4 -13  10       18.14       27.83      4.30 o 
  -3 -13  10        9.23       23.62      4.10 o 
  -2 -13  10      696.23      699.50     21.65 o 
  -1 -13  10      196.04      195.22      7.36 o 
   0 -13  10        2.84        3.44      7.71 o 
   1 -13  10        1.65       -2.59      5.64 o 
   2 -13  10      251.95      257.48      5.43 o 
   3 -13  10       43.78       34.78      7.01 o 
   4 -13  10       53.31       63.03      4.96 o 
   5 -13  10       39.88       49.96      5.96 o 
   6 -13  10      141.85      139.53      8.94 o 
   7 -13  10       37.12       34.01      6.31 o 
   8 -13  10       99.91      103.42      9.47 o 
   9 -13  10       69.54       70.29      9.47 o 
  -7 -12  10       59.42       57.30      4.83 o 
  -6 -12  10        3.87       -0.10      8.32 o 
  -5 -12  10        3.97        2.51      3.68 o 
  -4 -12  10      252.95      255.62      9.10 o 
  -3 -12  10       38.29       34.87      5.00 o 
  -2 -12  10       33.96       35.81      4.44 o 
  -1 -12  10       21.01       15.73      5.78 o 
   0 -12  10       61.25       68.01      9.90 o 
   1 -12  10     1049.43      999.31     17.35 o 
   2 -12  10       15.98       16.54      4.57 o 
   3 -12  10      318.55      319.25      6.22 o 
   4 -12  10      163.81      169.71     16.21 o 
   5 -12  10        2.26        3.86      8.06 o 
   6 -12  10      106.60      125.33      6.49 o 
   7 -12  10       18.12       21.21      6.14 o 
   8 -12  10      141.20      143.56      9.64 o 
   9 -12  10       20.31       19.63      9.12 o 
  -8 -11  10        0.18       -0.33      4.13 o 
  -7 -11  10        1.77        5.29      4.21 o 
  -6 -11  10        7.77        9.71      4.27 o 
  -5 -11  10       78.84       83.44      3.57 o 
  -4 -11  10        0.09        5.16     11.48 o 
  -3 -11  10      260.99      267.12      5.21 o 
  -2 -11  10        3.43        7.12      3.71 o 
  -1 -11  10       87.71       81.61      4.03 o 
   0 -11  10       23.72       25.81      4.63 o 
   1 -11  10      692.15      665.61      6.01 o 
   2 -11  10      493.44      497.48      5.51 o 
   3 -11  10       51.25       52.84      4.47 o 
   4 -11  10      153.89      148.76      5.01 o 
   5 -11  10      159.08      158.83      6.40 o 
   6 -11  10       19.20       27.87      8.24 o 
   7 -11  10       57.29       48.03      8.76 o 
   8 -11  10       74.07       75.38      9.29 o 
   9 -11  10        6.40        8.33      5.09 o 
  -9 -10  10        3.22        5.50      6.31 o 
  -8 -10  10        5.58       12.49      3.87 o 
  -7 -10  10       55.75       69.97      4.41 o 
  -6 -10  10        9.55        9.65      3.56 o 
  -5 -10  10      185.42      170.03      6.05 o 
  -4 -10  10      345.49      346.07      5.39 o 
  -3 -10  10      195.20      215.54      9.64 o 
  -2 -10  10        3.05        5.73      3.65 o 
  -1 -10  10      407.87      402.59      7.71 o 
   0 -10  10      553.22      571.57      6.87 o 
   1 -10  10        8.11       16.28      4.24 o 
   2 -10  10       72.86       87.65      6.31 o 
   3 -10  10      500.87      496.51      5.90 o 
   4 -10  10       98.24      103.51      5.83 o 
   5 -10  10       60.66       70.76     11.83 o 
   6 -10  10      101.82      105.17      8.59 o 
   7 -10  10      149.21      168.63      8.94 o 
   8 -10  10       56.76       69.06      8.94 o 
   9 -10  10        0.10        3.16      6.66 o 
  10 -10  10        5.53        7.25      7.33 o 
 -10  -9  10       13.59       22.93      4.61 o 
  -9  -9  10      266.37      259.43      7.98 o 
  -8  -9  10        8.02       25.04      5.70 o 
  -7  -9  10       18.69       24.33      5.98 o 
  -6  -9  10      188.27      211.68      8.70 o 
  -5  -9  10       61.26       74.12      4.79 o 
  -4  -9  10        0.12       -1.71     11.57 o 
  -3  -9  10      122.61      127.42      4.15 o 
  -2  -9  10      122.03      117.40      9.29 o 
  -1  -9  10      531.60      521.75      5.33 o 
   0  -9  10      199.36      225.23      5.26 o 
   1  -9  10      479.19      466.74     11.92 o 
   2  -9  10      143.14      159.35      5.64 o 
   3  -9  10       10.86        9.03      3.84 o 
   4  -9  10      358.15      351.17      5.64 o 
   5  -9  10      172.42      161.88      6.13 o 
   6  -9  10       13.20       25.42      7.89 o 
   7  -9  10        4.60        7.71      8.41 o 
   8  -9  10        0.69        2.98      8.41 o 
   9  -9  10       21.47       26.30      7.75 o 
  10  -9  10       58.55       55.65      8.37 o 
 -10  -8  10        0.26        7.65      5.34 o 
  -9  -8  10       14.64       26.52      4.99 o 
  -8  -8  10      413.38      388.66      7.22 o 
  -7  -8  10       33.41       36.70      4.65 o 
  -6  -8  10       34.69       42.64      5.39 o 
  -5  -8  10       24.59       35.06      3.72 o 
  -4  -8  10      391.23      398.11      6.20 o 
  -3  -8  10      160.80      176.81      4.88 o 
  -2  -8  10      166.87      170.07      4.91 o 
  -1  -8  10     1223.61     1205.33     53.46 o 
   0  -8  10     1480.04     1454.70     42.86 o 
   1  -8  10      336.83      329.47      5.60 o 
   2  -8  10       69.30       65.65      4.54 o 
   3  -8  10       55.02       52.75      5.45 o 
   4  -8  10        3.72       -2.45      7.71 o 
   5  -8  10        0.32        0.76      5.51 o 
   6  -8  10      278.75      264.51      9.47 o 
   7  -8  10       12.57       15.60      8.06 o 
   8  -8  10       29.18       20.16      8.76 o 
   9  -8  10       70.85       83.71      7.41 o 
  10  -8  10      270.78      258.44     10.18 o 
 -11  -7  10        1.55        2.53      5.44 o 
 -10  -7  10       58.54       58.63      4.42 o 
  -9  -7  10       35.78       42.43      4.25 o 
  -8  -7  10       55.25       54.23      4.22 o 
  -7  -7  10       15.62       15.12      6.92 o 
  -6  -7  10      462.76      451.31      5.14 o 
  -5  -7  10        5.21       15.43      5.14 o 
  -4  -7  10       34.81       44.79     18.14 o 
  -3  -7  10      510.47      517.80      5.73 o 
  -2  -7  10      609.85      628.12     10.34 o 
  -1  -7  10      345.86      354.04     10.96 o 
   0  -7  10      761.42      755.28     10.87 o 
   1  -7  10      458.41      419.42     10.25 o 
   2  -7  10      119.08      140.63      4.92 o 
   3  -7  10      241.00      268.40      6.20 o 
   4  -7  10      219.50      240.08      5.60 o 
   5  -7  10      187.21      178.09      6.13 o 
   6  -7  10       96.34      109.73      8.41 o 
   7  -7  10       22.16       26.47      8.06 o 
   8  -7  10      337.74      317.77      8.74 o 
   9  -7  10      127.97      126.75      9.61 o 
  10  -7  10        5.32       20.16      9.12 o 
 -12  -6  10        0.25       -2.91      5.61 o 
 -11  -6  10        1.21       11.15      5.32 o 
 -10  -6  10       53.91       50.15      5.33 o 
  -9  -6  10       14.06       21.31      4.73 o 
  -8  -6  10      284.98      287.91      5.29 o 
  -7  -6  10       82.39       71.16     14.11 o 
  -6  -6  10      281.42      285.49      5.22 o 
  -5  -6  10      852.29      845.92     27.08 o 
  -4  -6  10      264.50      260.69     14.02 o 
  -3  -6  10        6.10        8.50      5.21 o 
  -2  -6  10      184.79      170.20      6.22 o 
  -1  -6  10       87.49       73.46      4.12 o 
   0  -6  10      750.40      740.21     10.43 o 
   1  -6  10      976.38      970.54      7.99 o 
   2  -6  10      399.42      377.49      6.69 o 
   3  -6  10       26.34       24.23      5.51 o 
   4  -6  10      282.95      243.36      9.99 o 
   5  -6  10       43.47       31.91      5.64 o 
   6  -6  10      176.00      177.39      9.29 o 
   7  -6  10        5.18        5.43      8.06 o 
   8  -6  10       14.36        9.20      7.81 o 
   9  -6  10       36.65       33.48      8.41 o 
  10  -6  10       30.25       29.10      9.12 o 
 -12  -5  10        2.57        6.62      5.77 o 
 -11  -5  10       35.53       39.33      4.48 o 
 -10  -5  10       95.42       97.83      5.22 o 
  -9  -5  10      400.55      394.30      4.75 o 
  -8  -5  10       53.43       67.52      4.95 o 
  -7  -5  10      123.47      115.23      4.15 o 
  -6  -5  10      200.81      194.48      9.55 o 
  -5  -5  10       18.82       23.49      5.27 o 
  -4  -5  10      136.32      149.36     13.59 o 
  -3  -5  10      112.30      123.86      4.63 o 
  -2  -5  10      603.41      564.24     25.42 o 
  -1  -5  10        1.25        1.19      5.20 o 
   0  -5  10      472.76      475.12     15.34 o 
   1  -5  10     1599.67     1596.41      9.54 o 
   2  -5  10     1398.09     1366.81      9.48 o 
   3  -5  10        0.67        1.79      5.51 o 
   4  -5  10     2130.82     2012.60     20.25 o 
   5  -5  10      747.93      772.33      9.79 o 
   6  -5  10       11.04       10.52      8.06 o 
   7  -5  10       14.25       17.70      7.93 o 
   8  -5  10      121.32      113.76      8.59 o 
   9  -5  10        9.28        4.91      5.96 o 
  10  -5  10       11.18        9.82      8.94 o 
 -12  -4  10      115.36      108.37      5.35 o 
 -11  -4  10      276.58      246.17      6.75 o 
 -10  -4  10      182.55      187.49      8.25 o 
  -9  -4  10      184.52      178.51      4.89 o 
  -8  -4  10      557.07      581.66      6.75 o 
  -7  -4  10        8.30       12.26      5.14 o 
  -6  -4  10        3.97       13.99     13.59 o 
  -5  -4  10     1132.34     1173.33      7.81 o 
  -4  -4  10      549.35      549.10     10.25 o 
  -3  -4  10       45.75       45.09      5.35 o 
  -2  -4  10      328.39      317.76      5.95 o 
  -1  -4  10     1970.21     1953.15      9.52 o 
   0  -4  10      434.22      381.70     14.46 o 
   1  -4  10      223.37      219.38      5.22 o 
   2  -4  10      171.78      170.03      5.95 o 
   3  -4  10      193.59      195.74      6.19 o 
   4  -4  10        0.26       -0.17      5.98 o 
   5  -4  10      288.93      309.39     11.74 o 
   6  -4  10       23.34       22.44     11.57 o 
   7  -4  10        3.52       18.06      7.71 o 
   8  -4  10       33.33       34.88      8.24 o 
   9  -4  10        9.64       11.04      8.59 o 
  10  -4  10       24.86       26.12      6.66 o 
 -13  -3  10       11.12       15.09     10.25 o 
 -12  -3  10       26.84       23.01      6.07 o 
 -11  -3  10      105.03       99.63      4.82 o 
 -10  -3  10       68.90       75.91      5.08 o 
  -9  -3  10      181.08      176.01      5.70 o 
  -8  -3  10       35.54       35.31      8.15 o 
  -7  -3  10       11.08       18.92      4.28 o 
  -6  -3  10      344.18      370.19      6.07 o 
  -5  -3  10      233.60      255.40      7.63 o 
  -4  -3  10       42.36       42.80      9.03 o 
  -3  -3  10      126.95      108.74      4.41 o 
  -2  -3  10      569.19      559.40     22.61 o 
  -1  -3  10      102.42       99.71      6.84 o 
   0  -3  10      310.51      306.58     10.96 o 
   1  -3  10     1140.88     1120.95      8.33 o 
   2  -3  10        0.46       -4.20      7.80 o 
   3  -3  10       20.20       20.34      5.39 o 
   4  -3  10      370.73      388.18      8.01 o 
   5  -3  10      191.08      205.09     12.97 o 
   6  -3  10        1.58       12.10      7.54 o 
   7  -3  10       44.31       43.82      7.89 o 
   8  -3  10        1.51        6.84      8.06 o 
   9  -3  10       90.59       85.72      9.29 o 
  10  -3  10        0.19       -0.18      6.31 o 
 -13  -2  10       56.53       42.75      5.34 o 
 -12  -2  10        6.45        1.64      6.92 o 
 -11  -2  10      111.60      131.73     31.46 o 
 -10  -2  10        0.79        1.66      4.95 o 
  -9  -2  10      144.05      141.39      7.05 o 
  -8  -2  10       15.97       14.59      4.82 o 
  -7  -2  10      396.78      410.54      6.26 o 
  -6  -2  10        1.32        2.68      3.59 o 
  -5  -2  10       98.11       83.33      4.63 o 
  -4  -2  10      132.02      138.76      6.31 o 
  -3  -2  10       54.65       63.84      4.37 o 
  -2  -2  10     1171.01     1163.98     17.70 o 
  -1  -2  10     2970.89     2856.57     30.59 o 
   0  -2  10      160.50      155.87      7.01 o 
   1  -2  10       36.88       43.74      5.51 o 
   2  -2  10     1244.92     1247.45     25.33 o 
   3  -2  10       53.28       58.85      6.14 o 
   4  -2  10      100.44      104.19      7.84 o 
   5  -2  10        9.88       12.80      7.36 o 
   6  -2  10      145.40      143.56      6.14 o 
   7  -2  10       21.40       17.70      5.43 o 
   8  -2  10       29.34       26.47      6.14 o 
   9  -2  10        1.08       10.17      6.14 o 
 -13  -1  10        2.39        8.23      5.12 o 
 -12  -1  10       33.15       32.70      4.96 o 
 -11  -1  10      117.18      121.82      5.95 o 
 -10  -1  10       80.07       87.79      3.95 o 
  -9  -1  10      125.09      127.03     11.74 o 
  -8  -1  10       41.61       44.40      4.41 o 
  -7  -1  10      362.71      356.36     12.10 o 
  -6  -1  10      955.07      918.29     32.43 o 
  -5  -1  10       25.90       31.24      5.26 o 
  -4  -1  10        1.51        9.63      7.71 o 
  -3  -1  10      512.68      475.24     12.27 o 
  -2  -1  10       48.05       52.18      4.57 o 
  -1  -1  10       25.62       41.23      5.33 o 
   0  -1  10     1643.81     1601.52      9.70 o 
   1  -1  10      744.22      689.44     15.95 o 
   2  -1  10     1238.22     1236.09     12.97 o 
   3  -1  10      369.61      359.51      5.37 o 
   4  -1  10      460.38      458.56      8.76 o 
   5  -1  10       38.80       40.84      7.71 o 
   6  -1  10       64.09       54.87      5.78 o 
   7  -1  10      118.23      137.08      8.59 o 
   8  -1  10       96.15      105.88      8.76 o 
   9  -1  10        2.33       -8.94      8.94 o 
 -14   0  10       14.95       -2.80      9.29 o 
 -13   0  10        1.58       -2.08      8.15 o 
 -12   0  10        9.03       10.59      6.31 o 
 -11   0  10       17.77       17.94      8.15 o 
 -10   0  10       97.48       95.15      6.22 o 
  -9   0  10       50.05       56.36      5.89 o 
  -8   0  10      756.12      764.86     19.80 o 
  -7   0  10      149.68      155.66      5.70 o 
  -6   0  10     2056.97     2039.84      8.61 o 
  -5   0  10      290.25      267.69      4.59 o 
  -4   0  10      100.87      102.95      4.37 o 
  -3   0  10       70.06       77.13      4.42 o 
  -2   0  10     1358.00     1368.59     15.69 o 
  -1   0  10     2882.14     2764.85     58.28 o 
   0   0  10      107.55      116.25      7.36 o 
   1   0  10       96.91       95.27      4.49 o 
   2   0  10     1795.44     1767.18     37.45 o 
   3   0  10       51.18       43.80      5.19 o 
   4   0  10        6.69        2.98      7.36 o 
   5   0  10       74.31       81.16      8.06 o 
   6   0  10      174.02      180.55      8.41 o 
   7   0  10       14.26       -1.05      5.61 o 
   8   0  10       42.16       39.09      8.76 o 
   9   0  10       27.57       27.35      9.29 o 
 -14   1  10       14.31       18.36     13.06 o 
 -13   1  10       26.22       38.00      6.32 o 
 -12   1  10       59.36       58.14      5.03 o 
 -11   1  10      218.48      221.49      6.92 o 
 -10   1  10      259.03      250.55     12.71 o 
  -9   1  10       74.53       81.46      4.34 o 
  -8   1  10      455.45      450.79      5.72 o 
  -7   1  10     1718.26     1692.61     20.04 o 
  -6   1  10      298.09      323.90      4.56 o 
  -5   1  10      262.10      278.42     12.82 o 
  -4   1  10      531.06      510.69     13.90 o 
  -3   1  10       58.28       44.39      3.89 o 
  -2   1  10      131.80      124.11      5.54 o 
  -1   1  10       20.84       31.52      3.78 o 
   0   1  10      809.34      722.48      6.10 o 
   1   1  10       50.93       61.90      6.65 o 
   2   1  10      174.64      163.62      5.38 o 
   3   1  10        8.10        0.32      4.75 o 
   4   1  10      847.32      858.58     10.52 o 
   5   1  10        2.23        4.91      7.89 o 
   6   1  10      182.72      161.09      8.59 o 
   7   1  10       10.63       -4.03      8.59 o 
   8   1  10       18.25       12.10      8.94 o 
 -14   2  10        6.58        1.19      5.28 o 
 -13   2  10       48.84       52.96      7.63 o 
 -12   2  10      198.05      180.91      4.77 o 
 -11   2  10       72.60       80.44     12.97 o 
 -10   2  10        0.29        8.55      4.50 o 
  -9   2  10      165.42      179.82      4.46 o 
  -8   2  10      342.18      345.69      4.80 o 
  -7   2  10      223.35      242.98      9.76 o 
  -6   2  10      211.98      197.25      4.74 o 
  -5   2  10      145.67      155.93      4.03 o 
  -4   2  10      550.95      535.32     18.30 o 
  -3   2  10       19.83       17.65      4.74 o 
  -2   2  10        3.12        8.96      4.11 o 
  -1   2  10      574.67      546.78     15.40 o 
   0   2  10        0.54        6.76      4.11 o 
   1   2  10      310.00      309.87      8.31 o 
   2   2  10      219.95      207.11      5.36 o 
   3   2  10       96.52       88.92      4.74 o 
   4   2  10        0.73       14.72      7.71 o 
   5   2  10      343.15      346.73      7.19 o 
   6   2  10      104.51      117.09      8.41 o 
   7   2  10        0.08        9.12      8.76 o 
   8   2  10       33.40       15.08      6.49 o 
 -14   3  10       29.89       24.33      5.38 o 
 -13   3  10      136.90      133.77     19.98 o 
 -12   3  10       21.02       38.23      5.95 o 
 -11   3  10       48.33       56.21      9.12 o 
 -10   3  10      228.04      222.00      5.05 o 
  -9   3  10        0.65        1.95      3.50 o 
  -8   3  10      168.68      180.97      4.82 o 
  -7   3  10        7.30       15.21      9.54 o 
  -6   3  10      283.38      290.61      5.83 o 
  -5   3  10     1443.51     1489.84     17.26 o 
  -4   3  10     2309.53     2290.39     21.66 o 
  -3   3  10      954.23      968.42     20.97 o 
  -2   3  10       85.60       88.49      6.31 o 
  -1   3  10      702.94      704.66     15.12 o 
   0   3  10      535.86      507.52     20.69 o 
   1   3  10      545.66      565.11     11.92 o 
   2   3  10        2.14        7.33      4.48 o 
   3   3  10      389.05      387.97      7.65 o 
   4   3  10        6.05        5.61      5.61 o 
   5   3  10       25.66       38.21      8.06 o 
   6   3  10       25.75       33.48      5.96 o 
   7   3  10        4.29       -1.75      8.94 o 
 -14   4  10      120.19      107.72      8.85 o 
 -13   4  10       23.50       25.94      9.47 o 
 -12   4  10       38.41       33.48      4.99 o 
 -11   4  10      128.94      124.98      5.88 o 
 -10   4  10      376.99      360.93      5.70 o 
  -9   4  10      180.99      169.33      4.04 o 
  -8   4  10        9.27       13.08      4.56 o 
  -7   4  10        2.63        4.08      3.70 o 
  -6   4  10       53.42       42.47      3.72 o 
  -5   4  10       51.98       53.60      4.41 o 
  -4   4  10        2.37        2.96      4.32 o 
  -3   4  10       41.67       42.08      3.91 o 
  -2   4  10       66.79       69.49      4.40 o 
  -1   4  10       53.81       52.30      5.26 o 
   0   4  10        5.87        6.43      5.33 o 
   1   4  10      580.15      604.80     27.78 o 
   2   4  10      661.38      639.01     11.39 o 
   3   4  10        5.47       11.09      6.15 o 
   4   4  10       12.81       36.64      7.71 o 
   5   4  10       23.03       18.41      8.41 o 
   6   4  10       81.19       85.89      6.49 o 
   7   4  10        0.12       -2.80      8.94 o 
 -14   5  10        9.65       12.39      6.51 o 
 -13   5  10       61.25       60.06      4.52 o 
 -12   5  10       80.90       80.94      6.01 o 
 -11   5  10        3.08       -2.14      4.15 o 
 -10   5  10      197.66      189.86      7.63 o 
  -9   5  10       77.24       77.55      4.24 o 
  -8   5  10      147.86      150.72      3.80 o 
  -7   5  10      521.65      507.75     14.32 o 
  -6   5  10      536.72      521.97      9.70 o 
  -5   5  10        1.35        4.75      3.70 o 
  -4   5  10      704.79      694.48      9.63 o 
  -3   5  10     1602.57     1622.94     40.59 o 
  -2   5  10       23.24       27.22      5.39 o 
  -1   5  10      499.84      524.40      7.01 o 
   0   5  10     1445.94     1353.61     38.83 o 
   1   5  10        7.45        6.27      5.39 o 
   2   5  10      125.02      131.13      5.48 o 
   3   5  10       32.41       34.44      4.77 o 
   4   5  10       16.94       25.07      8.24 o 
   5   5  10       93.98       96.23      8.76 o 
   6   5  10       21.76       20.33      6.31 o 
 -13   6  10      102.34       95.64      4.82 o 
 -12   6  10      174.72      167.89     10.17 o 
 -11   6  10       69.68       83.90      5.87 o 
 -10   6  10      116.75      125.83      4.79 o 
  -9   6  10      151.91      152.20      8.94 o 
  -8   6  10      106.19      102.83      4.27 o 
  -7   6  10       25.55       29.15      4.35 o 
  -6   6  10      965.26      962.27     21.47 o 
  -5   6  10      346.85      363.33     14.90 o 
  -4   6  10       28.92       45.86      5.33 o 
  -3   6  10       16.58       35.15      4.44 o 
  -2   6  10      576.20      521.46     14.20 o 
  -1   6  10       68.11       64.89      5.51 o 
   0   6  10       46.09       55.78      4.54 o 
   1   6  10      204.26      194.01      5.29 o 
   2   6  10      151.29      149.61      4.91 o 
   3   6  10       69.56       89.69      8.00 o 
   4   6  10       15.59        5.26      5.96 o 
   5   6  10       20.49       17.18      8.41 o 
 -13   7  10        6.73        8.94      6.14 o 
 -12   7  10        2.05       -0.53      8.76 o 
 -11   7  10       17.64       48.91      8.06 o 
 -10   7  10       74.81       62.75      5.78 o 
  -9   7  10      124.03      115.98      5.52 o 
  -8   7  10      763.25      740.60     14.02 o 
  -7   7  10      553.14      542.27     15.08 o 
  -6   7  10      479.97      493.53      7.63 o 
  -5   7  10       39.54       40.62      5.33 o 
  -4   7  10      162.49      157.00      4.96 o 
  -3   7  10       31.96       39.03      4.54 o 
  -2   7  10       11.38       22.92      4.44 o 
  -1   7  10      132.17      148.08      7.27 o 
   0   7  10       56.57       70.60      5.09 o 
   1   7  10       11.24        6.35      4.13 o 
   2   7  10       77.54       93.29      4.78 o 
   3   7  10      203.39      203.57      8.69 o 
   4   7  10       61.34       77.48      8.94 o 
   5   7  10        0.36       12.10      8.94 o 
 -13   8  10       34.45       48.73      9.29 o 
 -12   8  10       18.90       11.22      6.14 o 
 -11   8  10       54.55       53.81      5.96 o 
 -10   8  10      110.01       94.48      8.41 o 
  -9   8  10      100.26      113.94      5.78 o 
  -8   8  10       13.18       18.47      5.45 o 
  -7   8  10        5.17        8.54      5.78 o 
  -6   8  10       97.74      105.77      8.50 o 
  -5   8  10      292.75      292.10      5.43 o 
  -4   8  10        1.23       -2.48      5.39 o 
  -3   8  10       83.84       83.60      4.76 o 
  -2   8  10       43.92       45.53      8.50 o 
  -1   8  10        0.43        1.43      4.62 o 
   0   8  10       93.33       94.96      4.91 o 
   1   8  10      123.33      123.28      6.23 o 
   2   8  10       34.30       44.80      4.70 o 
   3   8  10        4.69        7.89      5.14 o 
   4   8  10       85.20       81.86      9.12 o 
 -12   9  10       45.05       43.47      6.49 o 
 -11   9  10      231.15      220.87      9.29 o 
 -10   9  10        3.07       -2.45      8.24 o 
  -9   9  10        2.58        8.24      5.43 o 
  -8   9  10      102.23      105.54      6.01 o 
  -7   9  10       64.24       64.34      4.73 o 
  -6   9  10        5.25        3.11      4.34 o 
  -5   9  10      139.29      138.22      5.95 o 
  -4   9  10      476.67      482.00      7.71 o 
  -3   9  10      147.35      168.83      5.95 o 
  -2   9  10      126.95      116.52      4.95 o 
  -1   9  10      178.82      191.17      5.19 o 
   0   9  10      191.42      206.43      5.28 o 
   1   9  10       45.01       48.52      5.11 o 
   2   9  10       12.96       16.26      5.46 o 
   3   9  10      134.30      140.74     14.25 o 
 -12  10  10       41.65       55.57      9.29 o 
 -11  10  10        7.19       16.48      6.14 o 
 -10  10  10      185.73      163.37      6.66 o 
  -9  10  10      115.77       96.23      6.31 o 
  -8  10  10        2.66       -5.78      8.24 o 
  -7  10  10       77.06       99.27     12.01 o 
  -6  10  10      109.40      106.10      4.92 o 
  -5  10  10       70.47       63.23     13.41 o 
  -4  10  10       17.07       18.23      5.70 o 
  -3  10  10      250.96      236.98      4.77 o 
  -2  10  10      204.68      200.72      5.26 o 
  -1  10  10        1.01        9.58      5.61 o 
   0  10  10       49.72       61.39      8.52 o 
   1  10  10       75.37       79.70      5.81 o 
   2  10  10       64.64       74.43     10.02 o 
 -11  11  10       22.41       43.12      9.12 o 
 -10  11  10       32.63       31.03      8.76 o 
  -9  11  10      128.73      121.65      6.66 o 
  -8  11  10       43.51       36.11      8.76 o 
  -7  11  10       20.24       29.87      6.01 o 
  -6  11  10       21.16       31.40      7.36 o 
  -5  11  10       87.95       90.03     11.57 o 
  -4  11  10      176.65      161.48      4.74 o 
  -3  11  10      303.33      302.00      4.74 o 
  -2  11  10       20.83       22.63      3.50 o 
  -1  11  10       47.97       47.93      4.51 o 
   0  11  10        9.81       11.25      5.74 o 
 -10  12  10        0.86        4.56      8.94 o 
  -9  12  10        3.54        8.06      6.31 o 
  -8  12  10        1.86        8.59      8.94 o 
  -7  12  10       27.04       41.02      8.59 o 
  -6  12  10       12.24       26.11      6.26 o 
  -5  12  10      189.41      188.59      8.46 o 
  -4  12  10       87.17       91.63      5.43 o 
  -3  12  10       95.39      106.99      5.33 o 
  -2  12  10       20.29       16.37      5.26 o 
  -7  13  10       69.82       70.21      5.54 o 
  -6  13  10       13.92       14.74      5.25 o 
  -5  13  10      108.66      100.62      8.72 o 
  -4  13  10      120.57      113.32      6.88 o 
  -1 -16  11       13.96       14.27      4.51 o 
   0 -16  11       39.25       57.14      5.45 o 
   1 -16  11       23.53       29.16      5.16 o 
   2 -16  11       76.49       67.85      4.59 o 
   3 -16  11       12.37        1.38      6.13 o 
   4 -16  11       56.23       70.99      6.84 o 
   5 -16  11        5.98       -5.61      6.49 o 
  -3 -15  11       71.55       68.87      4.68 o 
  -2 -15  11      173.01      171.62      6.78 o 
  -1 -15  11      145.76      151.74      6.69 o 
   0 -15  11       45.93       53.56      5.16 o 
   1 -15  11       25.82       31.88      4.47 o 
   2 -15  11      100.48      116.32      5.38 o 
   3 -15  11        3.34       -5.95      5.95 o 
   4 -15  11        3.00        6.14      4.34 o 
   5 -15  11       20.67       34.01      6.31 o 
   6 -15  11       25.25       40.32      9.12 o 
  -5 -14  11       89.62       77.25      3.98 o 
  -4 -14  11        4.97        3.89      5.19 o 
  -3 -14  11      116.16      121.83      5.41 o 
  -2 -14  11      259.16      250.09     11.31 o 
  -1 -14  11        1.60        4.99      6.40 o 
   0 -14  11      144.20      168.16      6.32 o 
   1 -14  11       38.01       31.28      4.21 o 
   2 -14  11       77.19       78.58      4.96 o 
   3 -14  11        1.21       11.66      6.57 o 
   4 -14  11      112.78      134.03     13.67 o 
   5 -14  11        6.09        3.86      8.59 o 
   6 -14  11       25.46       21.56      6.31 o 
   7 -14  11       15.47       28.22      9.12 o 
  -6 -13  11        8.76        9.82      4.05 o 
  -5 -13  11      185.63      187.17      6.00 o 
  -4 -13  11       59.86       57.91      4.06 o 
  -3 -13  11        5.22        6.69      7.27 o 
  -2 -13  11       93.42      100.93      4.86 o 
  -1 -13  11       98.94      112.50      5.95 o 
   0 -13  11       75.59       85.97      4.27 o 
   1 -13  11        0.97       -3.33      7.71 o 
   2 -13  11      141.68      118.30      7.80 o 
   3 -13  11      108.38       99.95     10.61 o 
   4 -13  11       63.46       69.74      5.16 o 
   5 -13  11      246.15      233.84      7.19 o 
   6 -13  11       56.98       71.87      8.76 o 
   7 -13  11       36.83       43.12      9.12 o 
   8 -13  11        0.46        8.24      9.29 o 
  -7 -12  11       15.12       20.82      5.09 o 
  -6 -12  11       22.10       11.01      5.36 o 
  -5 -12  11       18.16       23.83      4.19 o 
  -4 -12  11      107.40       96.69     21.65 o 
  -3 -12  11      260.69      265.34     13.15 o 
  -2 -12  11        3.48        0.96      5.45 o 
  -1 -12  11        4.73       20.32      4.66 o 
   0 -12  11       81.71       90.00     13.59 o 
   1 -12  11      788.35      804.51     28.05 o 
   2 -12  11       60.43       67.09     18.58 o 
   3 -12  11      180.81      186.57      8.76 o 
   4 -12  11       13.78       14.75      4.79 o 
   5 -12  11       33.08       33.92      5.89 o 
   6 -12  11       18.25       16.65      5.96 o 
   7 -12  11      195.54      193.00      9.64 o 
   8 -12  11        7.92        9.99      8.76 o 
  -8 -11  11      102.18      109.74      6.28 o 
  -7 -11  11       49.13       55.93      5.66 o 
  -6 -11  11        2.36        3.45      4.17 o 
  -5 -11  11      104.11      115.43     11.04 o 
  -4 -11  11      139.62      157.91      7.63 o 
  -3 -11  11       26.06       34.06      4.54 o 
  -2 -11  11       33.30       41.50      7.63 o 
  -1 -11  11       22.51       21.44      3.84 o 
   0 -11  11       62.04       66.06      5.64 o 
   1 -11  11      186.17      204.13      7.71 o 
   2 -11  11      267.74      297.30      5.39 o 
   3 -11  11       12.33       22.74      7.63 o 
   4 -11  11      284.54      273.13      5.56 o 
   5 -11  11      152.04      130.03      6.75 o 
   6 -11  11       72.98       55.04      8.59 o 
   7 -11  11      120.50      105.00      9.29 o 
   8 -11  11        1.73        4.91      8.94 o 
   9 -11  11        5.15       11.22      6.57 o 
  -9 -10  11        2.02       10.07      5.76 o 
  -8 -10  11        6.73       14.01      4.99 o 
  -7 -10  11       12.44       20.31      4.19 o 
  -6 -10  11        2.46        9.68      4.74 o 
  -5 -10  11        9.49       17.97      8.24 o 
  -4 -10  11      309.98      326.09     25.59 o 
  -3 -10  11       15.63       15.36      3.84 o 
  -2 -10  11       63.85       54.31      5.17 o 
  -1 -10  11      348.57      355.50      6.45 o 
   0 -10  11      297.20      322.81     12.10 o 
   1 -10  11      149.20      141.23      4.92 o 
   2 -10  11        3.60       11.92      5.33 o 
   3 -10  11      106.98      103.10      4.79 o 
   4 -10  11      350.59      337.64      6.57 o 
   5 -10  11       18.75       20.44      7.19 o 
   6 -10  11       40.89       69.06      8.24 o 
   7 -10  11      240.75      247.51      9.64 o 
   8 -10  11       41.40       49.26      9.29 o 
   9 -10  11        7.68       11.28      7.24 o 
 -10  -9  11        1.62        1.92      5.33 o 
  -9  -9  11       12.65       15.03      5.13 o 
  -8  -9  11       86.93       92.38      7.40 o 
  -7  -9  11       42.54       46.38      5.85 o 
  -6  -9  11       30.15       41.98     16.83 o 
  -5  -9  11      337.69      356.05      5.52 o 
  -4  -9  11       18.83        9.83      4.44 o 
  -3  -9  11      813.75      802.18     10.25 o 
  -2  -9  11     1583.09     1565.46      7.56 o 
  -1  -9  11     1760.20     1713.40     50.92 o 
   0  -9  11        0.11        0.78      4.47 o 
   1  -9  11       58.99       46.44      4.79 o 
   2  -9  11      330.19      332.04      6.84 o 
   3  -9  11      139.50      145.19      8.59 o 
   4  -9  11        2.08        6.56      4.50 o 
   5  -9  11      101.25      109.93      7.19 o 
   6  -9  11       93.46       96.06      8.76 o 
   7  -9  11        0.05       -0.35      8.41 o 
   8  -9  11        6.46        8.41     10.69 o 
   9  -9  11       11.63        9.66      7.12 o 
 -10  -8  11      140.20      119.28      5.72 o 
  -9  -8  11        3.84        9.76      4.27 o 
  -8  -8  11       17.92       19.31      4.82 o 
  -7  -8  11      239.79      271.51      6.26 o 
  -6  -8  11       74.12       78.26      5.45 o 
  -5  -8  11       16.76       16.88      6.84 o 
  -4  -8  11      110.22      124.15      4.65 o 
  -3  -8  11       61.56       64.18      3.90 o 
  -2  -8  11      117.41      127.92      4.76 o 
  -1  -8  11        8.13        5.63      4.47 o 
   0  -8  11       24.81       20.00      4.50 o 
   1  -8  11       52.94       47.79      9.38 o 
   2  -8  11       28.86       20.60      3.84 o 
   3  -8  11        4.24       -1.04      5.39 o 
   4  -8  11      336.35      348.92      6.57 o 
   5  -8  11        0.13        8.34      4.54 o 
   6  -8  11       32.74       37.69      8.06 o 
   7  -8  11        0.99        5.08     10.17 o 
   8  -8  11       49.33       49.71      6.38 o 
   9  -8  11       36.61       38.30      8.24 o 
 -11  -7  11       24.24       23.23      4.70 o 
 -10  -7  11       23.36       30.73      6.56 o 
  -9  -7  11       32.23       34.88      4.17 o 
  -8  -7  11        1.46        4.99      4.06 o 
  -7  -7  11        0.66        4.65      4.47 o 
  -6  -7  11      321.62      316.86      9.03 o 
  -5  -7  11      274.51      273.09     12.80 o 
  -4  -7  11       14.27       14.27      6.22 o 
  -3  -7  11        1.65        1.52      4.18 o 
  -2  -7  11      555.89      542.05     20.77 o 
  -1  -7  11      914.14      906.68     13.15 o 
   0  -7  11      550.69      593.15      8.24 o 
   1  -7  11       40.63       32.96      4.54 o 
   2  -7  11     2745.94     2539.31     31.64 o 
   3  -7  11       67.51       78.64      5.70 o 
   4  -7  11       10.45       13.83      7.19 o 
   5  -7  11      108.05      126.39      6.01 o 
   6  -7  11      193.51      198.96     11.04 o 
   7  -7  11       69.62       59.60      8.94 o 
   8  -7  11      118.24      124.52      8.12 o 
   9  -7  11       83.23       84.67     11.96 o 
 -11  -6  11       72.28       80.42      5.59 o 
 -10  -6  11       94.53       86.26      4.09 o 
  -9  -6  11       34.15       27.31      4.20 o 
  -8  -6  11       49.27       48.67      5.52 o 
  -7  -6  11      402.07      394.50     11.13 o 
  -6  -6  11        0.29       10.92     14.99 o 
  -5  -6  11      284.48      267.27     10.25 o 
  -4  -6  11      267.15      269.48      8.06 o 
  -3  -6  11      501.45      466.43     26.29 o 
  -2  -6  11       88.18       85.46      8.41 o 
  -1  -6  11      925.67      900.04      8.33 o 
   0  -6  11      588.00      555.99     19.28 o 
   1  -6  11       34.81       43.42      4.50 o 
   2  -6  11      949.25      916.92     16.65 o 
   3  -6  11      726.53      743.89      7.87 o 
   4  -6  11      112.03      100.85      5.89 o 
   5  -6  11       82.09       71.16      6.44 o 
   6  -6  11       59.23       57.50      8.41 o 
   7  -6  11       23.53       24.19     10.17 o 
   8  -6  11        2.98        6.41     10.47 o 
   9  -6  11       80.55       83.61      9.29 o 
 -12  -5  11        1.60       -0.15      5.77 o 
 -11  -5  11       58.09       55.58      6.70 o 
 -10  -5  11      159.04      151.72      6.92 o 
  -9  -5  11       26.57       30.12      3.97 o 
  -8  -5  11       21.12       19.39      4.66 o 
  -7  -5  11      370.83      362.20     13.23 o 
  -6  -5  11      753.49      787.26      7.07 o 
  -5  -5  11       33.98       48.31     17.00 o 
  -4  -5  11      153.51      165.47      9.29 o 
  -3  -5  11       58.73       60.61      4.28 o 
  -2  -5  11      100.35      109.37      5.57 o 
  -1  -5  11        4.61        3.44      5.33 o 
   0  -5  11       61.34       65.59      5.45 o 
   1  -5  11      254.18      269.76      6.66 o 
   2  -5  11       48.40       54.46     12.27 o 
   3  -5  11       77.51       77.39      5.83 o 
   4  -5  11      264.27      269.87      6.81 o 
   5  -5  11      252.23      255.70      6.94 o 
   6  -5  11        2.51        7.71      9.64 o 
   7  -5  11       34.89       31.28     10.35 o 
   8  -5  11       21.21       30.33      6.14 o 
   9  -5  11       87.76       88.00      9.12 o 
 -12  -4  11      106.37       99.10      5.45 o 
 -11  -4  11      131.13      128.15      4.94 o 
 -10  -4  11      144.05      155.90      7.04 o 
  -9  -4  11       43.02       44.20      4.76 o 
  -8  -4  11      115.11      116.41      4.79 o 
  -7  -4  11      280.89      285.65     12.27 o 
  -6  -4  11      211.22      218.19      4.92 o 
  -5  -4  11        3.30        1.15      6.66 o 
  -4  -4  11      320.29      311.84      5.83 o 
  -3  -4  11       91.69      118.15     15.60 o 
  -2  -4  11      717.08      721.02      6.01 o 
  -1  -4  11     1048.45     1067.57     45.40 o 
   0  -4  11     1942.28     1823.85      9.38 o 
   1  -4  11       13.88        8.57      5.70 o 
   2  -4  11        8.00        6.31      5.43 o 
   3  -4  11     1395.50     1399.62     23.23 o 
   4  -4  11      893.56      908.20      9.88 o 
   5  -4  11       16.54        7.71      9.47 o 
   6  -4  11       48.68       46.63     13.15 o 
   7  -4  11        3.60        7.89      5.78 o 
   8  -4  11       12.48        4.03      8.59 o 
   9  -4  11        6.42       12.62      8.76 o 
 -13  -3  11       38.37       32.89      5.60 o 
 -12  -3  11       27.60       25.40      8.15 o 
 -11  -3  11       40.07       31.56      5.29 o 
 -10  -3  11      233.58      243.29      5.55 o 
  -9  -3  11      331.20      325.49     14.99 o 
  -8  -3  11      197.85      211.30      4.99 o 
  -7  -3  11       11.35       13.44      9.82 o 
  -6  -3  11        2.57        0.79      6.92 o 
  -5  -3  11      182.66      182.74     11.48 o 
  -4  -3  11        5.38        6.07      4.15 o 
  -3  -3  11      367.57      354.76      6.26 o 
  -2  -3  11      591.41      585.44      6.75 o 
  -1  -3  11      243.68      235.39      5.21 o 
   0  -3  11       70.65       80.33      4.66 o 
   1  -3  11      493.63      516.87      7.19 o 
   2  -3  11      709.13      731.76      8.58 o 
   3  -3  11      316.18      331.96     15.43 o 
   4  -3  11        0.98        5.96      6.69 o 
   5  -3  11       52.80       55.39     11.74 o 
   6  -3  11       21.84       16.30      5.78 o 
   7  -3  11        3.20       16.30      7.89 o 
   8  -3  11        0.60       -7.89      8.41 o 
   9  -3  11       31.56       25.07      9.12 o 
 -13  -2  11        2.64        1.90      6.40 o 
 -12  -2  11       26.29       31.17      6.01 o 
 -11  -2  11       16.45       19.98      5.78 o 
 -10  -2  11      116.43      106.06      5.50 o 
  -9  -2  11       29.84       16.93     13.76 o 
  -8  -2  11      363.45      386.90     11.66 o 
  -7  -2  11       57.10       62.04      6.92 o 
  -6  -2  11      156.08      151.86      4.72 o 
  -5  -2  11       49.04       58.81      5.14 o 
  -4  -2  11      576.09      574.97      6.69 o 
  -3  -2  11      371.31      367.80      5.43 o 
  -2  -2  11      432.92      412.84      7.80 o 
  -1  -2  11        6.07        6.73      4.28 o 
   0  -2  11     2362.64     2332.36     25.77 o 
   1  -2  11      372.47      355.39      7.26 o 
   2  -2  11      258.35      264.95      9.12 o 
   3  -2  11      340.81      341.96     11.83 o 
   4  -2  11        8.36        5.84      5.12 o 
   5  -2  11        2.24        7.89      5.43 o 
   6  -2  11      127.07      125.51      8.24 o 
   7  -2  11        7.98        4.91      5.61 o 
   8  -2  11        0.09        3.86      8.59 o 
   9  -2  11       22.90       10.87      8.94 o 
 -13  -1  11       11.37       10.74      4.99 o 
 -12  -1  11       22.91       36.10      4.83 o 
 -11  -1  11        0.74       11.88      4.70 o 
 -10  -1  11       64.78       72.36      4.23 o 
  -9  -1  11       94.69       97.33      7.36 o 
  -8  -1  11       79.94       83.92      7.54 o 
  -7  -1  11      599.08      622.40      8.94 o 
  -6  -1  11     1710.92     1656.50      7.81 o 
  -5  -1  11       15.73       18.73     12.80 o 
  -4  -1  11      552.49      548.65      6.02 o 
  -3  -1  11       14.64       10.60      4.21 o 
  -2  -1  11     1924.41     1861.63     18.67 o 
  -1  -1  11      345.05      353.09     19.81 o 
   0  -1  11       28.14       37.28      4.57 o 
   1  -1  11       16.07       14.90      5.81 o 
   2  -1  11      251.70      241.93      4.70 o 
   3  -1  11      221.86      225.65      8.44 o 
   4  -1  11       27.65       26.50      6.85 o 
   5  -1  11      157.71      164.42      8.06 o 
   6  -1  11        8.94        8.24      5.61 o 
   7  -1  11      156.13      166.88      8.94 o 
   8  -1  11       90.14       86.77      6.84 o 
 -13   0  11        0.03        0.00     11.39 o 
 -12   0  11       10.75       11.36     10.34 o 
 -11   0  11       93.29       92.27     17.88 o 
 -10   0  11        0.89        2.27      4.11 o 
  -9   0  11        1.65        8.45      4.58 o 
  -8   0  11      304.95      298.54     10.16 o 
  -7   0  11      171.34      169.16      5.43 o 
  -6   0  11      730.57      728.14      9.64 o 
  -5   0  11      889.49      873.21     16.92 o 
  -4   0  11        3.18       -0.35      7.10 o 
  -3   0  11      350.62      333.12      9.20 o 
  -2   0  11        2.73        5.13      5.14 o 
  -1   0  11     1178.75     1149.69      8.80 o 
   0   0  11      216.09      203.78     10.43 o 
   1   0  11      542.81      519.29      5.23 o 
   2   0  11       22.91       21.03      4.56 o 
   3   0  11     1436.23     1393.71     26.23 o 
   4   0  11       79.69       92.38      7.54 o 
   5   0  11        3.67       29.45      7.89 o 
   6   0  11       77.90       95.18      8.24 o 
   7   0  11       10.91       16.13      8.24 o 
   8   0  11        0.22        4.03      6.49 o 
 -13   1  11       33.89       47.34      4.46 o 
 -12   1  11        4.03        7.45      5.95 o 
 -11   1  11      121.81      120.65      6.01 o 
 -10   1  11      311.89      315.52      5.39 o 
  -9   1  11       84.61       90.21     11.55 o 
  -8   1  11      550.80      539.59     10.07 o 
  -7   1  11     2253.02     2245.48     38.13 o 
  -6   1  11     1660.09     1618.49     23.72 o 
  -5   1  11      390.57      402.19      4.72 o 
  -4   1  11        5.52       13.94      4.11 o 
  -3   1  11      159.80      147.67      5.10 o 
  -2   1  11      855.94      831.44     21.66 o 
  -1   1  11      448.57      456.27      4.69 o 
   0   1  11      197.28      193.04      6.46 o 
   1   1  11      175.31      191.62      4.90 o 
   2   1  11      142.25      137.26      5.25 o 
   3   1  11       75.37       72.25      6.79 o 
   4   1  11      248.61      226.30      8.59 o 
   5   1  11       26.77       19.98      5.78 o 
   6   1  11        9.02       12.10      5.96 o 
   7   1  11       17.13       20.86      5.96 o 
   8   1  11       15.87       20.51      9.12 o 
 -13   2  11       14.15       16.87      4.99 o 
 -12   2  11      116.15      115.97     10.96 o 
 -11   2  11       65.88       69.62      8.85 o 
 -10   2  11        2.58        5.60      3.90 o 
  -9   2  11       13.36       19.55      5.31 o 
  -8   2  11       50.00       45.05      5.49 o 
  -7   2  11        1.81       10.69      8.97 o 
  -6   2  11       70.07       76.14      4.45 o 
  -5   2  11       27.98       30.28      4.25 o 
  -4   2  11        2.35        6.96      4.35 o 
  -3   2  11        0.57        6.19      3.58 o 
  -2   2  11       56.81       51.80      4.44 o 
  -1   2  11      258.44      256.00      9.56 o 
   0   2  11      414.29      418.41     15.45 o 
   1   2  11        1.13       -5.05      5.78 o 
   2   2  11      298.65      282.71      6.80 o 
   3   2  11      319.87      319.04      7.15 o 
   4   2  11      586.50      551.29      7.89 o 
   5   2  11        0.43       17.18      7.89 o 
   6   2  11        3.08       11.57      5.78 o 
   7   2  11       18.96       21.56      6.31 o 
 -13   3  11        6.37        2.48     12.10 o 
 -12   3  11       47.10       37.86      5.09 o 
 -11   3  11        8.77       27.09      9.29 o 
 -10   3  11       76.34       82.35      4.60 o 
  -9   3  11      368.89      361.14      4.95 o 
  -8   3  11       30.79       26.29      3.85 o 
  -7   3  11       18.31       26.30      4.28 o 
  -6   3  11      503.49      502.09     10.80 o 
  -5   3  11     1123.20     1080.38     11.50 o 
  -4   3  11      136.66      123.00      4.55 o 
  -3   3  11       80.62       82.51      4.52 o 
  -2   3  11       68.93       62.39      4.34 o 
  -1   3  11      412.77      425.86      5.84 o 
   0   3  11      420.90      422.49     12.63 o 
   1   3  11      927.72      943.08      8.21 o 
   2   3  11       56.55       61.41      6.14 o 
   3   3  11       40.47       38.34      7.34 o 
   4   3  11       41.90       37.34      8.24 o 
   5   3  11        4.94        7.01      8.06 o 
   6   3  11        0.02       17.70      8.59 o 
   7   3  11       24.76       25.24      6.49 o 
 -13   4  11        3.91        7.28      4.90 o 
 -12   4  11       45.07       51.01      9.55 o 
 -11   4  11        4.65       15.03      4.08 o 
 -10   4  11        3.11        3.94      3.65 o 
  -9   4  11      405.72      389.10     10.32 o 
  -8   4  11      491.01      479.22      7.02 o 
  -7   4  11        0.33        0.51      4.31 o 
  -6   4  11      237.81      248.09      8.32 o 
  -5   4  11      210.30      212.64      4.41 o 
  -4   4  11      512.14      435.46     21.41 o 
  -3   4  11      537.16      466.24      9.26 o 
  -2   4  11      805.81      849.05      6.29 o 
  -1   4  11      841.98      831.41     22.61 o 
   0   4  11       76.27       89.45      5.69 o 
   1   4  11      226.79      249.76      7.45 o 
   2   4  11      506.43      494.27      8.42 o 
   3   4  11        1.04       21.21      7.71 o 
   4   4  11        0.41        4.21      8.24 o 
   5   4  11       10.01       17.00      6.14 o 
   6   4  11       39.92       37.86      6.49 o 
 -13   5  11        0.31       16.96      6.13 o 
 -12   5  11        9.17       18.11     11.66 o 
 -11   5  11       72.76       84.35     12.18 o 
 -10   5  11      265.96      296.12      6.13 o 
  -9   5  11        1.14       -2.21      5.26 o 
  -8   5  11       11.36       11.67      4.81 o 
  -7   5  11      520.09      515.77      5.69 o 
  -6   5  11      752.02      697.87     25.17 o 
  -5   5  11      191.04      159.32      6.48 o 
  -4   5  11        4.16        7.14      5.07 o 
  -3   5  11      180.25      196.49      7.77 o 
  -2   5  11      129.82      132.77      5.76 o 
  -1   5  11      404.77      385.74      9.03 o 
   0   5  11      157.70      173.53     10.69 o 
   1   5  11       87.21       83.60      5.05 o 
   2   5  11       11.12       16.82      5.23 o 
   3   5  11        2.26        4.91      5.43 o 
   4   5  11       45.76       47.33      8.41 o 
   5   5  11       49.63       46.63      9.12 o 
 -13   6  11        6.81        4.88      6.32 o 
 -12   6  11        8.49       10.09      4.90 o 
 -11   6  11       21.30       23.14      4.88 o 
 -10   6  11       26.89       21.38      4.70 o 
  -9   6  11      460.32      469.93     11.89 o 
  -8   6  11      184.77      181.42      7.23 o 
  -7   6  11        0.42        6.66      4.45 o 
  -6   6  11      222.30      215.79      8.39 o 
  -5   6  11      387.14      402.48      7.19 o 
  -4   6  11      129.97      149.71     10.61 o 
  -3   6  11        1.37        2.00      6.66 o 
  -2   6  11        1.82       12.25      5.70 o 
  -1   6  11      294.08      248.02      9.82 o 
   0   6  11       20.19       26.86      5.58 o 
   1   6  11       53.39       53.38      5.07 o 
   2   6  11       43.16       48.97      5.43 o 
   3   6  11       67.40       63.46      6.31 o 
   4   6  11        0.25       -8.76      8.76 o 
 -13   7  11       47.18       23.49      9.29 o 
 -12   7  11        4.15        4.21      8.76 o 
 -11   7  11       64.23       66.26      5.96 o 
 -10   7  11       80.75       78.53      8.41 o 
  -9   7  11       12.37       12.12      6.40 o 
  -8   7  11      121.68      120.74      7.36 o 
  -7   7  11      254.58      246.15      6.31 o 
  -6   7  11       66.44       85.15      7.36 o 
  -5   7  11       19.88       20.71      3.84 o 
  -4   7  11      311.15      317.44      6.38 o 
  -3   7  11      477.51      483.97      6.88 o 
  -2   7  11      624.55      620.27      7.36 o 
  -1   7  11      411.96      413.46      6.80 o 
   0   7  11       45.77       51.15      4.19 o 
   1   7  11       44.37       42.00      5.12 o 
   2   7  11        2.41        1.86      5.76 o 
   3   7  11        0.46        7.54      6.14 o 
   4   7  11        2.16       -9.12      9.12 o 
 -12   8  11       68.32       50.83      6.49 o 
 -11   8  11        1.64        8.06      5.96 o 
 -10   8  11       55.22       53.64      6.31 o 
  -9   8  11       66.32       66.94      6.07 o 
  -8   8  11      111.95      113.33      4.93 o 
  -7   8  11       16.46       10.99      6.57 o 
  -6   8  11       41.04       54.62      5.70 o 
  -5   8  11      159.79      174.64      8.06 o 
  -4   8  11      151.48      143.29      9.99 o 
  -3   8  11       12.32       16.56     13.50 o 
  -2   8  11        1.58       -0.70      4.09 o 
  -1   8  11       30.67       33.02      3.81 o 
   0   8  11        5.66        3.22      4.10 o 
   1   8  11       80.52       91.32      9.38 o 
   2   8  11       61.96       72.55      5.90 o 
   3   8  11        1.73        1.23      8.94 o 
 -12   9  11       19.65       38.39      6.49 o 
 -11   9  11      129.35      121.30      7.01 o 
 -10   9  11       15.71       15.60      8.41 o 
  -9   9  11        0.10        0.18      8.41 o 
  -8   9  11       74.06       77.38      5.95 o 
  -7   9  11       83.26       88.73      4.96 o 
  -6   9  11       22.95       39.50      5.64 o 
  -5   9  11        0.13        1.31      5.70 o 
  -4   9  11      140.62      145.01      6.05 o 
  -3   9  11       16.24        4.03     14.37 o 
  -2   9  11       44.37       44.64      5.11 o 
  -1   9  11      212.56      215.09     15.83 o 
   0   9  11      289.91      298.18      5.23 o 
   1   9  11       77.86       79.43      5.71 o 
   2   9  11        3.39       10.72      5.71 o 
 -11  10  11        2.46        0.35      9.12 o 
 -10  10  11       79.00       81.34      9.12 o 
  -9  10  11      124.20      107.45      6.49 o 
  -8  10  11        3.89        6.67      9.38 o 
  -7  10  11        0.75       -3.66      4.83 o 
  -6  10  11      332.62      383.17      7.00 o 
  -5  10  11      128.35      122.34      5.34 o 
  -4  10  11      107.07      128.95      5.30 o 
  -3  10  11       26.64       30.89      4.96 o 
  -2  10  11      579.76      570.70      8.54 o 
  -1  10  11      103.43       98.94      5.36 o 
   0  10  11        3.97        0.55      5.30 o 
 -10  11  11       54.41       53.64      9.12 o 
  -9  11  11        1.42       -4.91      8.76 o 
  -8  11  11      115.62      141.99      8.94 o 
  -7  11  11        3.07       11.46      6.13 o 
  -6  11  11       82.38       78.39      4.71 o 
  -5  11  11        0.26       -4.64      4.93 o 
  -4  11  11      189.75      177.17      7.43 o 
  -3  11  11       19.19       10.86      5.53 o 
  -2  11  11       21.24       16.11      5.26 o 
  -1  11  11      184.89      194.00      5.32 o 
  -8  12  11       14.77       10.87      8.94 o 
  -7  12  11        3.02        7.67      4.40 o 
  -6  12  11       77.63       90.07      6.63 o 
  -5  12  11      110.92       96.69      6.22 o 
  -4  12  11       73.19       77.80      5.53 o 
   0 -16  12       28.13       23.16      6.31 o 
   1 -16  12      292.48      265.41     16.83 o 
   2 -16  12      143.70      124.09      4.96 o 
   3 -16  12       38.95       53.82      6.57 o 
  -3 -15  12       31.58       38.00      6.23 o 
  -2 -15  12       40.77       42.36      5.41 o 
  -1 -15  12      274.43      250.37     12.53 o 
   0 -15  12      139.52      161.25      5.70 o 
   1 -15  12        2.22        2.50      4.40 o 
   2 -15  12       32.41       28.55      5.06 o 
   3 -15  12        1.26       -0.62      5.03 o 
   4 -15  12        1.16        3.04      6.75 o 
   5 -15  12        3.82       13.50      6.49 o 
  -4 -14  12      220.65      199.49      5.08 o 
  -3 -14  12      100.73      121.42     13.85 o 
  -2 -14  12      106.16      111.58      5.34 o 
  -1 -14  12        6.56        7.90      6.00 o 
   0 -14  12      156.63      168.91      6.45 o 
   1 -14  12       40.99       56.41      6.01 o 
   2 -14  12        8.34        7.23     14.90 o 
   3 -14  12       77.24       70.45     10.08 o 
   4 -14  12       31.25       42.87      6.26 o 
   5 -14  12      261.61      256.98      9.99 o 
   6 -14  12        0.60       -8.94      9.29 o 
  -6 -13  12       12.57       19.14      4.61 o 
  -5 -13  12       40.76       28.40      5.70 o 
  -4 -13  12      131.89      130.81      8.85 o 
  -3 -13  12       17.98       22.38      4.86 o 
  -2 -13  12       11.99       12.56     10.17 o 
  -1 -13  12      155.38      155.07      5.34 o 
   0 -13  12      141.41      138.14      5.25 o 
   1 -13  12      117.32      117.55      5.09 o 
   2 -13  12       37.91       45.67     13.76 o 
   3 -13  12      435.39      438.79     10.96 o 
   4 -13  12        9.81       19.59      4.99 o 
   5 -13  12        6.93       -5.78      8.59 o 
   6 -13  12      135.96      151.80      9.47 o 
   7 -13  12       32.21       47.15      9.29 o 
  -7 -12  12        1.29        1.40      4.59 o 
  -6 -12  12       59.73       64.75      4.08 o 
  -5 -12  12       19.79       29.54      4.90 o 
  -4 -12  12       16.00       14.48      4.64 o 
  -3 -12  12      174.75      162.68      9.03 o 
  -2 -12  12       35.55       41.50      8.24 o 
  -1 -12  12       38.04       35.03      4.73 o 
   0 -12  12        8.03       14.46      6.49 o 
   1 -12  12      170.63      174.20      4.71 o 
   2 -12  12      201.50      220.18     10.87 o 
   3 -12  12      105.33      121.05      6.07 o 
   4 -12  12      208.75      227.65     18.84 o 
   5 -12  12      173.73      181.86      5.52 o 
   6 -12  12       56.83       64.86      6.49 o 
   7 -12  12       19.91       32.95      9.29 o 
   8 -12  12       21.34       18.58      9.47 o 
  -8 -11  12       52.49       44.54      5.50 o 
  -7 -11  12       47.97       47.77      4.42 o 
  -6 -11  12        2.30        7.94      5.80 o 
  -5 -11  12      246.67      241.39      9.82 o 
  -4 -11  12      434.58      445.44      6.06 o 
  -3 -11  12       60.17       56.95     12.62 o 
  -2 -11  12        6.16       21.58      8.06 o 
  -1 -11  12        6.10       12.80      4.66 o 
   0 -11  12      206.83      205.78      5.10 o 
   1 -11  12        0.02       15.92      4.73 o 
   2 -11  12       86.13       94.40      6.49 o 
   3 -11  12       48.46       48.40     16.65 o 
   4 -11  12       65.21       73.35      5.76 o 
   5 -11  12       92.18       91.77      7.54 o 
   6 -11  12      103.18      110.26      8.94 o 
   7 -11  12       10.75        7.36      6.14 o 
   8 -11  12        3.02        2.63      9.47 o 
  -9 -10  12       34.83       35.64      5.80 o 
  -8 -10  12        1.84       12.09      4.36 o 
  -7 -10  12        3.88        6.56      4.27 o 
  -6 -10  12       11.20       19.59      6.57 o 
  -5 -10  12        6.05       21.07     13.06 o 
  -4 -10  12        2.22       -8.33      9.55 o 
  -3 -10  12        9.24       13.81      4.44 o 
  -2 -10  12       90.39       87.48      4.70 o 
  -1 -10  12      302.79      309.57      5.30 o 
   0 -10  12      366.75      371.99     10.78 o 
   1 -10  12      594.03      592.82      7.00 o 
   2 -10  12       76.49       65.63      6.66 o 
   3 -10  12      319.57      312.60      7.45 o 
   4 -10  12       76.91       77.09      5.89 o 
   5 -10  12       36.92       46.08      5.89 o 
   6 -10  12       50.18       47.50      8.94 o 
   7 -10  12       27.84       37.34      8.94 o 
   8 -10  12       10.77       18.06      9.29 o 
  -9  -9  12       17.25       10.80      5.09 o 
  -8  -9  12        3.31       -0.73      3.84 o 
  -7  -9  12       21.44       23.48      4.73 o 
  -6  -9  12        3.45       12.16      5.26 o 
  -5  -9  12       94.12      113.40      6.84 o 
  -4  -9  12      262.94      254.87      6.01 o 
  -3  -9  12      140.66      141.17      5.76 o 
  -2  -9  12      157.19      162.10      5.76 o 
  -1  -9  12      287.32      294.22      4.91 o 
   0  -9  12      435.93      416.67      6.57 o 
   1  -9  12      158.66      132.98      5.70 o 
   2  -9  12      105.21      122.35      4.92 o 
   3  -9  12      301.77      292.87     12.27 o 
   4  -9  12       92.91       79.71      5.95 o 
   5  -9  12       37.61       39.86      4.70 o 
   6  -9  12       61.61       75.02     10.52 o 
   7  -9  12        0.33        8.94      8.76 o 
   8  -9  12       21.29       34.88     11.22 o 
 -10  -8  12        6.42       10.80      4.57 o 
  -9  -8  12       38.05       40.98      4.38 o 
  -8  -8  12       36.04       40.08      6.22 o 
  -7  -8  12      105.45      117.64      5.89 o 
  -6  -8  12      483.08      443.11      8.76 o 
  -5  -8  12      121.99      105.95      5.64 o 
  -4  -8  12      960.91      983.41     24.98 o 
  -3  -8  12     1498.26     1502.02     49.96 o 
  -2  -8  12      310.82      304.89     12.88 o 
  -1  -8  12      735.79      725.23     15.86 o 
   0  -8  12     1056.35     1066.08     16.30 o 
   1  -8  12      529.61      521.72     12.88 o 
   2  -8  12      362.49      319.34      5.60 o 
   3  -8  12        5.84        4.03      6.14 o 
   4  -8  12       12.40       28.70      5.70 o 
   5  -8  12      156.48      140.39      7.63 o 
   6  -8  12        0.78       -4.03      8.24 o 
   7  -8  12       84.78       69.06     11.22 o 
   8  -8  12      142.34      144.41      7.99 o 
   9  -8  12        0.16        5.70      9.30 o 
 -11  -7  12       18.38       22.57      4.23 o 
 -10  -7  12        0.10        4.03      5.06 o 
  -9  -7  12       70.10       64.04      3.97 o 
  -8  -7  12      100.16      103.38     17.18 o 
  -7  -7  12       86.50       89.73     14.11 o 
  -6  -7  12       46.49       58.19      5.39 o 
  -5  -7  12      371.41      355.55     10.08 o 
  -4  -7  12       13.28       30.22      7.54 o 
  -3  -7  12       17.16       20.17      6.84 o 
  -2  -7  12       36.53       45.46      4.47 o 
  -1  -7  12        4.71       12.37      4.37 o 
   0  -7  12       56.77       68.79     20.42 o 
   1  -7  12       10.55       16.27      4.44 o 
   2  -7  12        9.91       29.15      4.54 o 
   3  -7  12      337.18      327.81     14.29 o 
   4  -7  12        0.53       -2.49      6.06 o 
   5  -7  12       16.97       21.04      5.76 o 
   6  -7  12        2.95       11.74     10.17 o 
   7  -7  12        5.28        2.80      8.76 o 
   8  -7  12        6.94        9.83      8.99 o 
   9  -7  12       21.68       29.10      9.29 o 
 -11  -6  12        0.49        5.45      4.68 o 
 -10  -6  12        2.66       11.86      5.84 o 
  -9  -6  12       30.77       38.57      4.82 o 
  -8  -6  12        0.64        5.84      7.54 o 
  -7  -6  12      379.12      352.15      4.89 o 
  -6  -6  12      116.05      137.35      4.88 o 
  -5  -6  12       58.66       68.98     12.88 o 
  -4  -6  12      125.03      124.83     11.66 o 
  -3  -6  12      139.52      134.39      5.17 o 
  -2  -6  12       18.32       16.17      5.61 o 
  -1  -6  12        5.29        6.94      4.34 o 
   0  -6  12       65.25       57.66      5.45 o 
   1  -6  12      872.64      836.78     18.84 o 
   2  -6  12        5.07        7.77      7.27 o 
   3  -6  12      121.85      140.58      6.07 o 
   4  -6  12      297.99      280.45      6.63 o 
   5  -6  12       15.83       14.17      5.76 o 
   6  -6  12       41.30       43.82     10.17 o 
   7  -6  12       52.57       52.14      7.07 o 
   9  -6  12        0.03        4.73      6.49 o 
 -12  -5  12       76.95       77.56      7.41 o 
 -11  -5  12       22.69       13.94      8.70 o 
 -10  -5  12       20.01       22.42      4.88 o 
  -9  -5  12      142.14      133.57      4.02 o 
  -8  -5  12      385.78      419.55      6.63 o 
  -7  -5  12        8.13       12.41      5.43 o 
  -6  -5  12      171.56      170.38      5.76 o 
  -5  -5  12       26.19       28.44      4.28 o 
  -4  -5  12       47.16       44.99      5.26 o 
  -3  -5  12      280.96      290.39     12.80 o 
  -2  -5  12      265.47      265.03      5.22 o 
  -1  -5  12      248.63      251.87      5.89 o 
   0  -5  12      100.05      110.35     10.43 o 
   1  -5  12        3.87       -3.07      5.45 o 
   2  -5  12      354.96      324.89     11.48 o 
   3  -5  12        9.06       12.01      5.58 o 
   4  -5  12       29.32       23.80      5.76 o 
   5  -5  12       39.26       43.10      5.95 o 
   6  -5  12       11.80       11.39     10.34 o 
   8  -5  12       23.92       43.47      8.76 o 
 -12  -4  12        6.58       10.85      6.52 o 
 -11  -4  12      113.82      107.36      5.10 o 
 -10  -4  12       90.37       99.61      5.15 o 
  -9  -4  12        1.38        7.87      5.64 o 
  -8  -4  12      139.20      135.32      4.73 o 
  -7  -4  12      216.78      224.06      5.10 o 
  -6  -4  12      248.59      242.00     14.64 o 
  -5  -4  12      138.62      129.36      4.57 o 
  -4  -4  12        1.93        7.80      6.22 o 
  -3  -4  12       22.45       25.48      7.19 o 
  -2  -4  12        6.32        6.14      5.21 o 
  -1  -4  12      575.74      574.64     20.68 o 
   0  -4  12      481.62      470.45      6.75 o 
   1  -4  12      162.75      165.19      5.95 o 
   2  -4  12      104.56      104.55      5.76 o 
   3  -4  12     1403.93     1423.15     10.60 o 
   4  -4  12      984.60      950.73     10.20 o 
   5  -4  12        0.27       -1.93      9.64 o 
   6  -4  12        1.94       11.39      5.61 o 
   7  -4  12      124.64      115.52      6.66 o 
   8  -4  12      159.60      156.01      7.19 o 
 -12  -3  12       27.62       21.79      5.16 o 
 -11  -3  12       12.37       20.68      4.52 o 
 -10  -3  12        5.42       16.24      5.48 o 
  -9  -3  12      226.08      221.43      6.13 o 
  -8  -3  12      277.61      286.64      5.43 o 
  -7  -3  12       59.55       55.61      9.20 o 
  -6  -3  12       82.04       89.43      4.54 o 
  -5  -3  12       25.57       23.33      3.72 o 
  -4  -3  12     1398.64     1436.36     42.42 o 
  -3  -3  12     1322.47     1356.53     26.47 o 
  -2  -3  12       56.73       60.87      8.76 o 
  -1  -3  12      355.94      368.86      9.12 o 
   0  -3  12        2.66        2.35      4.31 o 
   1  -3  12      449.78      455.34     17.00 o 
   2  -3  12     1169.02     1173.13     14.46 o 
   3  -3  12      710.58      718.26     23.05 o 
   4  -3  12        0.27        2.25      6.75 o 
   5  -3  12      108.45      126.11      5.65 o 
   6  -3  12        0.57        4.56      8.06 o 
   7  -3  12        0.91       -4.91      5.78 o 
   8  -3  12        0.65        3.68      6.14 o 
 -13  -2  12        0.73       12.10      9.12 o 
 -12  -2  12        4.51        2.10     12.62 o 
 -11  -2  12        5.74        5.36      5.79 o 
 -10  -2  12       19.81       23.33      4.29 o 
  -9  -2  12        2.15        0.14      8.94 o 
  -8  -2  12      168.25      156.42     11.66 o 
  -7  -2  12       96.79      102.03      5.08 o 
  -6  -2  12     1215.42     1195.86      6.94 o 
  -5  -2  12       26.05       29.55     11.22 o 
  -4  -2  12      302.69      304.94      7.27 o 
  -3  -2  12      784.76      795.05      6.73 o 
  -2  -2  12      534.25      492.87     12.36 o 
  -1  -2  12     1159.10     1093.73     13.32 o 
   0  -2  12       26.93       37.21     10.17 o 
   1  -2  12     1066.44      996.06      8.92 o 
   2  -2  12        9.08        8.81      5.39 o 
   3  -2  12        5.84        6.78      6.11 o 
   4  -2  12        5.64        8.97      5.25 o 
   5  -2  12        2.21       10.52      7.71 o 
   6  -2  12        3.63        7.71      8.06 o 
   7  -2  12       29.40       41.54      8.41 o 
   8  -2  12        1.29        4.03      6.31 o 
 -13  -1  12       14.30       16.81      5.25 o 
 -12  -1  12       55.73       51.61     10.69 o 
 -11  -1  12       14.15       13.36      7.27 o 
 -10  -1  12        1.90        3.26      4.14 o 
  -9  -1  12      248.78      246.68     17.62 o 
  -8  -1  12       55.84       64.20     14.29 o 
  -7  -1  12       13.04       15.21      5.87 o 
  -6  -1  12      738.30      790.83      7.07 o 
  -5  -1  12      535.34      525.03      9.90 o 
  -4  -1  12       80.45       74.73      4.65 o 
  -3  -1  12      192.72      197.08      5.83 o 
  -2  -1  12        2.75        2.84      5.27 o 
  -1  -1  12      584.25      613.28     39.79 o 
   0  -1  12     1306.95     1212.70     27.96 o 
   1  -1  12      239.83      209.15     18.23 o 
   2  -1  12       23.69       31.50      4.81 o 
   3  -1  12        1.52        0.75      4.12 o 
   4  -1  12       28.31       39.27      5.61 o 
   5  -1  12      106.19       92.38      5.96 o
[truncated: 89,102 more chars]
